# Supplementary material for: Early risk factors for acute chest syndrome in sickle cell anemia: A pediatric study
Source: PLoS One. 2025 Nov 14;20(11):e0336567. doi: 10.1371/journal.pone.0336567 (PMC12617906; doi:10.1371/journal.pone.0336567)
Supplement: S1 Data — General characteristics of the cohort. (XLSX) [file pone.0336567.s001.xlsx]

## Sheet: Data
Patient	Gender	SCD genotype	ACS (n)	VOC (n)	Total encounters (n)	Duration of follow-up, years (2016 - 2022)	Average annual number of crises (VOC and ACS)
P1	M	Sbeta0	1	8	9	7	1.28571
P2	M	SS	1	0	1	2.5	0.4
P3	M	SS	3	0	3	7	0.428571
P4	M	SS	1	0	1	3.3	0.30303
P5	M	SS	1	0	1	7	0.142857
P6	M	SS	2	2	4	7	0.571429
P7	M	Sbeta0	1	1	2	7	0.285714
P8	F	SS	1	11	12	7	1.71429
P9	F	SS	1	1	2	7	0.285714
P10	F	SS	1	3	4	7	0.571429
P11	M	SS	1	9	10	7	1.42857
P12	M	SS	1	3	4	5.4	0.740741
P13	F	SS	1	2	3	7	0.428571
P14	F	SS	3	2	5	7	0.714286
P15	F	SS	3	12	15	7	2.14286
P16	F	Sbeta0	2	5	7	7	1
P17	M	SS	1	1	2	4	0.5
P18	M	Sbeta0	2	0	2	2	1
P19	M	SS	2	2	4	7	0.571429
P20	M	SS	1	3	4	6.9	0.57971
P21	M	SS	1	12	13	6.2	2.09677
P22	M	SS	1	5	6	2.2	2.72727
P23	M	SS	2	3	5	5.3	0.943396
P24	M	SS	1	2	3	6.2	0.483871
P25	M	SS	1	5	6	7	0.857143
P26	F	SS	1	14	15	4.5	3.33333
P27	F	SS	1	11	12	7	1.71429
P28	F	SS	1	4	5	1.6	3.125
P29	M	SS	1	5	6	2	3
P30	M	SS	0	2	2	7	0.285714
P31	M	SS	0	4	4	7	0.571429
P32	F	SS	0	4	4	7	0.571429
P33	F	SS	0	1	1	4.4	0.227273
P34	F	Sbeta0	0	6	6	7	0.857143
P35	F	SS	0	4	4	3.9	1.02564
P36	F	SS	0	1	1	2	0.5
P37	F	SS	0	1	1	1.5	0.666667
P38	M	SS	0	9	9	7	1.28571
P39	F	SS	0	1	1	7	0.142857
P40	F	SS	0	1	1	7	0.142857
P41	M	SS	0	1	1	4	0.25
P42	M	SS	0	5	5	7	0.714286
P43	M	SS	0	4	4	7	0.571429
P44	M	SS	0	3	3	7	0.428571
P45	M	SS	0	1	1	1.5	0.666667
P46	M	SS	0	2	2	2.7	0.740741
P47	F	Sbeta0	0	4	4	7	0.571429
P48	F	SS	0	1	1	4.5	0.222222
P49	M	SS	0	11	11	7	1.57143
P50	F	SS	0	2	2	5.8	0.344828
P51	M	SS	0	1	1	3.2	0.3125
P52	F	SS	0	2	2	2.4	0.833333
P53	M	SS	0	5	5	1.6	3.125
P54	F	SS	0	10	10	7	1.42857
P55	M	SS	0	5	5	3.7	1.35135
P56	M	SS	0	5	5	7	0.714286
P57	M	SS	0	1	1	1.7	0.588235
P58	M	SS	0	1	1	7	0.142857
P59	F	SS	0	3	3	3.8	0.789474
P60	M	SS	0	1	1	7	0.142857
P61	M	SS	0	1	1	6.8	0.147059
P62	F	SS	0	1	1	1.5	0.666667
P63	M	SS	0	2	2	7	0.285714
P64	M	SS	0	1	1	2	0.5
P65	M	SS	0	1	1	2.5	0.4
P66	M	SS	0	1	1	4	0.25
P67	F	SS	0	2	2	3.8	0.526316
P68	M	SS	0	1	1	2	0.5
P69	F	SS	0	1	1	5	0.2
P70	F	SS	0	1	1	4	0.25

## Sheet: Legend and abbreviations
Legend and abbreviations:	M: Male
	F: Female
	SCD: Sickle cell disease
	ACS: Acute chest syndrome
	VOC: Vasooclusive crisis
	n: number
	grey: patients included in ACS group
