# Supplementary material for: Early risk factors for acute chest syndrome in sickle cell anemia: A pediatric study
Source: PLoS One. 2025 Nov 14;20(11):e0336567. doi: 10.1371/journal.pone.0336567 (PMC12617906; doi:10.1371/journal.pone.0336567)
Supplement: S2 Data — Detailed characteristics of the cohort. (XLSX) [file pone.0336567.s002.xlsx]

## Sheet: RAW DATA
Group	Patients anonymisation	Event	Age,years	Gender	SCD genotype	Baseline Hb (g/dL)	Baseline HbF (%)	G6PD deficiency	BMI (percentiles)	BMI<5th percentile	BMI>85th percentile	Ratio Weight/ Expected Weight for Age (%)	Ratio Weight/ Expected weight for Height (%)	Ratio Height/ Expected height for Age (%)	Hydroxyurea treatment	Hydroxyurea dosage (mg/kg/d)	Hydroxyurea Maximal tolerated dose (yes/no)	Hydroxyurea indication	History of chronic monthly exchange transfusion	Transfusion during last year	Exchange transfusion during last year	ICU admission during the last year	0 VOC hospitalizations/year	1-2 VOC hospitalizations/ year	More than 2 VOC hospitalizations/year	Number of previous ACSs	Cerebral vasculopathy	Osteonecrosis	Splenectomy	Heart involvement (dilated cardiomyopathy)	Retinopathy	Asthma	Cholelithiasis	Bacterial infection precipitated by SCD (Salmonella, Streptococcus pneumoniae)	History of bacterial infection (Salmonella, Streptococcus pneumoniae)	Precipitating factor in the past 5 days	VOC-onset-to-hospitalization interval (h)	ACS-onset since admission (h)	VOC-onset-to-ACS-interval (h)	Night VOC occurrence	Transcutaneous O2 saturation (%)	Breaths/min	Systolic blood pressure (mm Hg)	Diastolic blood pressure (mm Hg)	Heart rate at admission	Temperature (°C)	Temperature ≥ 38° C	Location of acute pain	Diffuse
ACS	P1	Event-1	4.65	M	Sbeta0	9	16.4	no	18	no	no	84.5356	86.3108	99.0789	yes	24	yes	Repeated VOCs	no	no	no	no	no	yes	no	0	no	no	no	no	no	no	no	none	no	viral infection (suspected)	12	14	26	no	100	26	84	39	75	36.7	no	Diffuse	yes
ACS	P2	Event-2	1.3	M	SS	9	13.5	yes	32	no	no	85.7988	76.0809	96.9521	no	NA	NA	NA	no	no	no	no	no	yes	no	0	no	no	no	no	MI	no	no	none	no	vomiting	17	16	33	yes	99	31	111	51	144	36.6	no	Diffuse	yes
ACS	P3	Event-3	4.50833	M	SS	8	14.5	no	23	no	no	107.056	98.6837	104.834	yes	25	yes	Repeated VOCs	no	no	no	no	yes	no	no	0	yes	no	no	no	no	no	no	none	no	less oral hydration	24	24	48	no	98	29	115	65	98	36.8	no	Abdominal	no
ACS	P3	Event-4	5.5	M	SS	8	11.6	no	63	no	no	116.2	107.711	104.065	yes	17.5439	no	Repeated VOCs	no	no	yes	yes	yes	no	no	1	yes	no	no	no	no	no	no	none	no	unknown	72	17	89	no	100	25	105	60	92	37.5	no	Abdominal	no
ACS	P3	Event-5	6.7	M	SS	8	10.4	no	39	no	no	108.614	99.4225	105.064	yes	26	yes	Repeated VOCs	no	yes	no	no	yes	no	no	2	yes	no	no	no	no	no	yes	none	no	unknown	7	41	48	no	100	22	119	64	99	36.6	no	Abdominal	no
ACS	P4	Event-6	2.51667	M	SS	9	12.8	no	22	no	no	86.8779	92.384	96.3513	no	NA	NA	NA	no	no	no	no	yes	no	no	0	no	no	no	no	MI	no	no	none	no	viral infection (suspected)	9	31	40	no	98	31	113	75	119	36.6	no	Diffuse	yes
ACS	P5	Event-7	3.49722	M	SS	10.5	21.8	no	32	no	no	101.832	95.6072	104.038	yes	25.641	yes	Repeated VOCs	no	no	no	no	no	yes	no	0	no	no	no	no	no	no	yes	none	no	less oral hydration	26	37	63	yes	100	29	117	72	104	36.4	no	Diffuse	yes
ACS	P6	Event-8	5.6	M	SS	9	22.1	yes	65	no	no	107.475	103.476	102.683	no	NA	NA	NA	no	no	no	no	no	yes	no	0	no	no	no	no	MI	no	no	none	no	cold	20	63	83	no	100	25	107	58	107	36.6	no	Diffuse	yes
ACS	P6	Event-9	8.8	M	SS	9	19.3	yes	78	no	no	104.746	105.701	99.3691	yes	25.4237	yes	Repeated VOCs	no	no	no	no	no	yes	no	2	no	no	no	no	no	no	no	none	no	cold	22	32	54	no	98	26	127	93	89	35.1	no	Back	no
ACS	P7	Event-10	8.49444	M	Sbeta0	10	18.6	no	39	no	no	97.9205	100.579	99.2379	no	NA	NA	NA	no	no	no	no	yes	no	no	0	no	no	no	no	yes	yes	no	none	no	unknown	5	33	38	yes	100	25	135	60	127	36.6	no	Abdominal	no
ACS	P8	Event-11	10.1	F	SS	9	15.8	no	40	no	no	93.8897	92.9166	100.966	yes	31.5457	yes	Repeated VOCs	yes	no	no	no	no	yes	no	0	no	no	no	no	no	no	yes	none	no	viral infection (suspected)	6	21	27	no	100	15	121	58	94	36.8	no	Diffuse	yes
ACS	P9	Event-12	7.2	F	SS	8.5	6	no	92	no	yes	137.577	118.326	106.653	yes	15.4321	no	Repeated VOCs	no	no	no	no	yes	no	no	1	no	no	no	no	yes	no	no	none	yes	viral infection (suspected)	48	71	119	yes	97	19	130	88	114	37	no	Diffuse	yes
ACS	P10	Event-13	7.61389	F	SS	9	16.5	no	99	no	yes	180.646	147.073	107.657	no	NA	NA	NA	no	no	no	no	yes	no	no	0	no	no	no	no	no	no	no	none	yes	viral infection (suspected)	24	36	60	no	98	24	104	59	106	38.6	yes	Abdominal	no
ACS	P11	Event-14	10.1889	M	SS	8	7.9	no	31	no	no	96.5875	90.2006	102.408	yes	15.674	no	Baseline Hb<8g/dL and repeated VOCs	no	yes	no	no	no	yes	no	0	no	no	no	yes	no	no	yes	none	no	unknown	20	15	35	no	100	20	116	76	81	36.2	no	Diffuse	yes
ACS	P12	Event-15	7.69444	M	SS	7.5	13.6	yes	15	no	no	87.7196	98.4083	95.1343	yes	26	yes	Baseline Hb<8g/dl and repeated VOCs	no	no	no	no	yes	no	no	0	yes	no	no	yes	no	no	no	none	no	exertion	48	20	68	yes	100	24	120	94	90	37.3	no	Abdominal	no
ACS	P13	Event-16	8.8	F	SS	8	6.1	no	26	no	no	87.5945	86.6856	100.54	yes	24	yes	ACS	no	no	no	no	yes	no	no	1	no	no	no	no	no	yes	yes	none	no	cold	6	7	13	yes	100	28	122	72	82	37.3	no	Diffuse	yes
ACS	P14	Event-17	8.95556	F	SS	8.6	11.6	no	29	no	no	86.1273	95.4952	97.2049	yes	23	yes	Baseline Hb<8g/dL and repeated VOCs	no	no	no	no	yes	no	no	0	no	no	no	no	no	no	no	none	no	unknown	4	42	46	no	100	16	111	80	111	37.5	no	Back	no
ACS	P14	Event-18	9.7	F	SS	8.6	10.5	no	20	no	no	83.34	90.6627	98.1853	yes	26.7416	yes	Baseline Hb<8g/dL and repeated VOCs	no	yes	no	yes	yes	no	no	1	no	no	no	no	no	no	no	none	no	exertion	6	52	58	yes	98	18	119	79	91	36	no	Diffuse	yes
ACS	P14	Event-19	10.8	F	SS	8.6	7.7	no	10	no	no	73.9379	84.5885	95.7103	yes	26.3469	yes	Baseline Hb<8g/dL and repeated VOCs	no	no	no	no	yes	no	no	2	no	no	no	no	no	no	no	none	no	viral infection (suspected)	5	36	41	yes	100	23	108	73	60	37	no	Back	no
ACS	P15	Event-20	8.9	F	SS	7.7	1.8	no	15	no	no	90.1531	90.1531	100.219	no	NA	NA	NA	no	yes	no	no	no	no	yes	1	no	no	no	no	no	no	no	none	no	unknown	7	58	65	yes	99	28	126	81	101	36.3	no	Abdominal	no
ACS	P15	Event-21	11.5	F	SS	8	7.1	no	13	no	no	81.5263	87.2475	97.401	yes	26	yes	ACS	no	yes	no	no	no	no	yes	2	no	no	no	no	no	no	no	none	no	unknown	5	42	47	yes	100	22	132	82	115	36.2	no	Abdominal	no
ACS	P15	Event-22	13.3	F	SS	8	1.7	no	17	no	no	82.5578	91.6545	96.4323	yes	19.2308	no	ACS	no	no	no	no	no	no	yes	3	no	no	no	no	no	no	yes	none	no	unknown	48	34	82	no	100	25	126	88	74	36.9	no	Upper limbs	no
ACS	P16	Event-23	1.27778	F	Sbeta0	8	16	no	20	no	no	78.7069	82.3264	99.0264	no	NA	NA	NA	no	no	no	no	yes	no	no	0	no	no	no	no	MI	no	no	none	yes	viral infection (suspected)	8	23	31	no	99	36	127	77	154	37.9	no	Diffuse	yes
ACS	P16	Event-24	1.7	F	Sbeta0	8	16	no	70	no	no	75.5986	79.3602	97.96	no	NA	NA	NA	no	yes	no	yes	yes	no	no	1	no	no	no	no	NA	no	no	none	yes	less oral hydration	11	46	57	yes	100	32	110	70	138	36.7	no	Diffuse	yes
ACS	P17	Event-25	2.2	M	SS	8	6.8	no	29	no	no	91.9838	93.9366	99.5213	yes	16.5289	no	ACS	no	yes	yes	yes	yes	no	no	1	no	no	no	no	no	yes	no	none	no	unknown	7	39	46	yes	100	33	117	71	118	36.8	no	Chest	no
ACS	P18	Event-26	10.1	M	Sbeta0	9	9.1	no	73	no	no	110.058	89.4004	107.016	no	NA	NA	NA	no	yes	no	yes	no	yes	no	1	no	no	yes	no	no	no	yes	none	no	exertion	8	42	50	yes	99	24	126	84	90	36.9	no	Diffuse	yes
ACS	P18	Event-27	10.6	M	Sbeta0	9	9.2	no	44	no	no	111.893	89.8392	108.002	no	NA	NA	NA	no	yes	no	yes	no	yes	no	2	no	no	yes	no	no	no	yes	none	no	unknown	7	38	45	yes	100	25	118	63	100	36.6	no	Diffuse	yes
ACS	P19	Event-28	3.50556	M	SS	9.7	13.5	no	30	no	no	105.295	93.791	106.426	no	NA	NA	NA	no	no	no	no	yes	no	no	0	no	no	no	no	no	no	no	none	no	unknown	30	51	81	no	100	33	106	59	140	38.8	yes	Abdominal	no
ACS	P19	Event-29	7.8	M	SS	9	9.3	no	34	no	no	95.2498	96.0928	99.8922	yes	23	yes	ACS	no	yes	no	yes	yes	no	no	3	no	no	no	no	no	no	no	none	no	unknown	12	38	50	no	100	26	118	84	72	37	no	Diffuse	yes
ACS	P20	Event-30	3.04167	M	SS	7.5	9	no	8	no	no	86.6	89.2665	98.0037	no	NA	NA	NA	no	no	no	no	yes	no	no	0	no	no	no	no	MI	no	no	none	no	viral infection (suspected)	8	30	38	yes	100	27	105	66	103	36.3	no	Abdominal	no
ACS	P21	Event-31	15.5	M	SS	10	14.1	no	12	no	no	74.6992	94.2047	91.6028	yes	26	yes	Repeated VOCs	no	no	yes	no	no	no	yes	0	no	yes	yes	no	yes	yes	yes	none	no	unknown	7	50	57	yes	98	14	132	82	95	37	no	Diffuse	yes
ACS	P22	Event-32	16.0833	M	SS	8	8.1	no	52	no	no	98.801	106.667	98.3851	no	NA	NA	NA	no	yes	no	no	no	yes	no	0	no	no	no	no	no	no	yes	none	no	exertion	27	80	107	no	98	16	150	60	87	38.3	yes	Diffuse	yes
ACS	P23	Event-33	13.6667	M	SS	9.5	13.2	no	7	no	no	79.9302	85.3885	97.1248	yes	27	yes	Repeated VOCs	no	no	no	no	no	yes	no	0	no	no	no	no	yes	no	no	none	no	unknown	30	45	75	no	99	16	121	80	93	37.1	no	Diffuse	yes
ACS	P23	Event-34	14.75	M	SS	9.5	12.7	no	4	yes	no	81.494	85.5829	98.2908	yes	25	yes	Repeated VOCs	no	no	no	no	no	yes	no	1	no	no	no	no	yes	no	no	none	no	less oral hydration	24	65	89	no	97	21	89	69	102	36.5	no	Upper and lower limbs	no
ACS	P24	Event-35	8.41667	M	SS	8	14.8	yes	22	no	no	92.8583	94.5294	99.5951	no	NA	NA	NA	no	no	yes	no	yes	no	no	0	no	no	no	no	no	no	no	none	no	unknown	70	22	92	no	100	23	115	73	103	37.9	no	Diffuse	yes
ACS	P25	Event-36	10.6667	M	SS	7	5.9	no	8	no	no	81.901	88.5066	97.8374	yes	28	yes	Baseline Hb<8g/dL and repeated VOCs	no	no	no	no	no	yes	no	2	no	no	no	yes	no	yes	no	none	no	unknown	5	48	53	no	98		99	60	89	36.6	no	Abdominal	no
ACS	P26	Event-37	16.9167	F	SS	9	4.1	no	92	no	yes	127.061	148.181	97.6051	yes	14.2857	no	Repeated VOCs	no	no	yes	yes	no	no	yes	0	no	no	no	no	no	no	yes	none	no	unknown	14	18	32	no	100	17	127	76	82	37.5	no	Chest	no
ACS	P27	Event-38	11.75	F	SS	7	6.4	yes	51	no	no	114.169	115.213	99.5431	yes	24	yes	Repeated VOCs	no	no	no	no	no	yes	no	0	yes	no	yes	no	no	no	yes	Streptococcus pneumoniae (meningitis)	yes	unknown	6	72	78	yes	97	22	123	82	102	36.6	no	Diffuse	yes
ACS	P28	Event-39	10	F	SS	9	1.3	yes	14	no	no	79.2404	90.8466	96.2296	yes	19.084	no	Repeated VOCs	yes	no	yes	no	no	no	yes	0	no	no	no	no	no	no	no	none	no	unknown	6	76	82	yes	100	23	109	67	74	36	no	Diffuse	yes
ACS	P29	Event-40	16.0833	M	SS	7	5.8	no	1	yes	no	53.7139	77.1736	87.4535	yes	29	yes	Repeated VOCs	no	yes	yes	yes	no	no	yes	0	no	no	no	no	no	no	yes	none	no	unknown	36	48	84	no	99	23	106	65	98	36.4	no	Chest	no
VOC	P1	Event-41	1	M	Sbeta0	9.5	21.6	no	3	yes	no	78.7849	78.7849	99.8445	no	NA	NA	NA	no	no	no	no	no	yes	no	0	no	no	no	no	MI	no	no	none	no	viral infection (suspected)	48	NA	NA	no	98	32	121	91	165	38	yes	Abdominal	no
VOC	P1	Event-42	1.16667	M	Sbeta0	9	21.6	no	5	no	no	76.7765	80.6016	96.9806	no	NA	NA	NA	no	no	no	no	no	yes	no	0	no	no	no	no	MI	no	no	none	no	unknown	12	NA	NA	no	100	29	104	65	146	37.7	no	Abdominal	no
VOC	P1	Event-43	1.5	M	Sbeta0	9	21.6	no	8	no	no	73.8684	79.4177	94.6539	no	NA	NA	NA	no	no	no	no	no	yes	no	0	no	no	no	no	MI	no	no	none	no	unknown	6	NA	NA	yes	100	27	111	69	134	36.7	no	Abdominal	no
VOC	P1	Event-44	2.83333	M	Sbeta0	9.5	17.5	no	6	no	no	84.8032	89.1607	96.8	yes	16.7084	no	Repeated VOC	no	no	no	no	no	yes	no	0	no	no	no	no	MI	no	no	none	no	unknown	24	NA	NA	no	99	27	89	67	123	36.8	no	Lower limbs	no
VOC	P1	Event-45	3.16667	M	Sbeta0	9.5	17.5	no	6	no	no	89.8024	90.7239	99.4331	yes	15.1515	no	Repeated VOC	no	no	no	no	no	yes	no	0	no	no	no	no	MI	no	no	none	no	unknown	12	NA	NA	no	100	25	114	80	107	36.6	no	Diffuse	yes
VOC	P1	Event-46	4.41667	M	Sbeta0	9.5	16.5	no	1	yes	no	88.3804	87.4616	100.64	yes	23	yes	Repeated VOC	no	no	no	no	no	yes	no	0	no	no	no	no	no	no	no	none	no	unknown	6	NA	NA	no	97	28	NA	NA	NA	NA	yes	Lower limbs	no
VOC	P1	Event-47	4.7	M	Sbeta0	9.5	16.4	no	30	no	no	92.9006	95.807	98.4998	yes	17.6471	no	Repeated VOC	no	no	no	no	no	yes	no	1	no	no	no	no	no	no	no	none	no	unknown	9	NA	NA	no	99	22	112	77	109	37.1	no	Lower limbs	no
VOC	P1	Event-48	5	M	Sbeta0	9.5	17.4	no	7	no	no	88.1752	90.9188	98.9236	yes	18.4049	no	Repeated VOC	no	no	no	no	no	yes	no	1	no	no	no	no	no	no	no	none	no	unknown	4	NA	NA	no	99	24	118	78	115	36.9	no	Abdominal	no
VOC	P6	Event-49	3.58333	M	SS	9.2	14.9	yes	66	no	no	109.171	104.673	102.41	no	NA	NA	NA	no	no	no	no	no	yes	no	0	no	no	no	no	MI	no	no	none	no	unknown	24	NA	NA	no	100	21	105	72	132	36.5	no	Lower limbs	no
VOC	P6	Event-50	8.5	M	SS	9	19.3	yes	64	no	no	104.915	105.858	100.001	yes	26	yes	Repeated VOCs	no	no	no	no	no	yes	no	2	no	no	no	no	no	no	no	none	no	viral infection (suspected)	6	NA	NA	no	98	24	114	75	84	36	no	Diffuse	yes
VOC	P7	Event-51	9.25	M	Sbeta0	10	18.6	no	29	no	no	94.9681	95.8487	99.9626	yes	18	no	ACS	no	no	yes	yes	yes	no	no	1	no	no	no	no	yes	yes	no	none	no	viral infection (suspected)	24	NA	NA	no	98	26	118	62	111	37.3	no	Diffuse	yes
VOC	P8	Event-52	6	F	SS	9	18.9	no	62	no	no	94.9039	101.759	96.5171	yes	24	yes	Repeated VOCs	no	yes	no	no	no	yes	no	0	no	no	no	no	no	no	yes	none	no	unknown	8	NA	NA	no	96	24	98	77	88	36.8	no	Lower limbs	no
VOC	P8	Event-53	6.7	F	SS	9	18.8	no	73	no	no	97.7685	108.86	95.2553	yes	17.5439	no	Repeated VOCs	no	no	no	no	no	yes	no	0	no	no	no	no	no	no	yes	none	no	vomiting	8	NA	NA	no	99	19	NA	NA	NA	NA	yes	Upper limbs	no
VOC	P8	Event-54	7	F	SS	9	18.8	no	33	no	no	98.5116		101.335	yes	17	no	Repeated VOCs	no	no	no	no	no	yes	no	0	no	no	no	no	no	no	yes	none	no	cold	24	NA	NA	yes	100	24	104	70	86	36.5	no	Abdominal	no
VOC	P8	Event-55	7.25	F	SS	8	19.2	no	70	no	no	96.706	107.688	95.6604	yes	17.3913	no	Repeated VOCs	no	yes	no	no	no	yes	no	0	no	no	no	no	no	no	yes	none	no	viral infection (suspected)	48	NA	NA	no	99	18	125	81	110	36.6	no	Diffuse	yes
VOC	P8	Event-56	7.58333	F	SS	8	19.2	no	47	no	no	97.3483	100.28	98.8848	yes	16.7715	no	Repeated VOCs	no	yes	no	no	no	yes	no	0	no	no	no	no	no	no	yes	none	no	unknown	20	NA	NA	no	98	19	NA	NA	107	37.2	no	Chest	no
VOC	P8	Event-57	7.8	F	SS	8	19.2	no	22	no	no	93.8789	92.9498	100.48	yes	17.3913	no	Repeated VOCs	no	yes	no	no	no	yes	no	0	no	no	no	no	no	no	yes	none	no	unknown	6	NA	NA	yes	100	22	NA	NA	103	36.9	no	Diffuse	yes
VOC	P8	Event-58	8.1	F	SS	7.5	17.7	no	26	no	no	94.1622	94.1622	100.083	yes	17.1674	no	Repeated VOCs	no	yes	no	no	no	yes	no	0	no	no	no	no	no	no	yes	none	no	viral infection (suspected)	15	NA	NA	yes	99	20	NA	NA	105	37	no	Chest	no
VOC	P8	Event-59	8.5	F	SS	7.5	14.8	no	58	no	no	100.066	104.246	98.8071	yes	18	no	Repeated VOCs	no	yes	no	no	no	no	yes	0	no	no	no	no	no	no	yes	none	no	unknown	4	NA	NA	no	100	26	100	71	97	36.4	no	Diffuse	yes
VOC	P8	Event-60	9.83333	F	SS	9	15.8	no	51	no	no	98.8372	97.8034	100.485	yes	31.25	yes	Repeated VOCs	yes	no	no	no	no	yes	no	0	no	no	no	no	no	no	yes	none	no	unknown	120	NA	NA	no	100	19	104	66	104	36.6	no	Back	no
VOC	P8	Event-61	10.25	F	SS	9	160	no	42	no	no	97.8995	93.9406	101.732	yes	29.9401	yes	Repeated VOCs	yes	no	no	yes	no	yes	no	1	no	no	no	no	no	no	yes	none	no	unknown	5	NA	NA	no	100	18	143	94	127	37	no	Abdominal	no
VOC	P8	Event-62	5.25	F	SS	7.5	13.1	no	48	no	no	100.077	98.0686	101.166	yes	25	yes	Repeated VOCs	yes	no	yes	no	no	yes	no	0	no	no	no	no	no	no	yes	none	no	unknown	6	NA	NA	yes	97	26	121	60	94	37.2	no	Upper and lower limbs	no
VOC	P9	Event-63	2.83333	F	SS	8.5	10.4	no	65	no	no	119.512	104.893	107.493	no	NA	NA	NA	no	yes	no	no	yes	no	no	0	no	no	no	no	MI	no	no	none	no	unknown	20	NA	NA	no	96	26	121	61	120	37.5	no	Lower limbs	no
VOC	P10	Event-64	7.16667	F	SS	9	16.5	no	98	no	yes	175.812	139.22	109.096	no	NA	NA	NA	no	no	no	no	yes	no	no	0	no	no	no	no	no	no	no	none	yes	less oral hydration	24	NA	NA	no	96	19	115	69	120	36.7	no	Back	no
VOC	P10	Event-65	8.58333	F	SS	9	16.5	no	99	no	yes	187.595	145.974	108.401	no	NA	NA	NA	no	yes	no	yes	yes	no	no	1	no	no	no	no	no	no	no	none	yes	unknown	24	NA	NA	no	100	17	102	72	101	36.6	no	Upper limbs	no
VOC	P10	Event-66	9.08333	F	SS	9	16.5	no	99	no	yes	184.721	149.925	107.077	no	NA	NA	NA	no	no	no	no	yes	no	no	1	no	no	no	no	no	no	no	none	yes	unknown	48	NA	NA	no	97	20	126	59	113	36.6	no	Upper limbs	no
VOC	P11	Event-67	5.75	M	SS	8	8.4	no	2	yes	no	101.005	87.2786	107.849	no	NA	NA	NA	no	no	no	no	no	yes	no	0	no	no	no	no	no	no	no	none	no	unknown	24	NA	NA	no	100	25	99	61	116	36.5	no	Back	no
VOC	P11	Event-68	7.66667	M	SS	8	8.1	no	66	no	no	106.194	105.263	100.684	no	NA	NA	NA	no	yes	no	no	no	yes	no	0	no	no	no	yes	no	no	no	none	no	unknown	8	NA	NA	no	98	24	NA	NA	95	36.9	no	Lower limbs	no
VOC	P11	Event-69	7.91667	M	SS	8	8.1	no	68	no	no	106.558	106.558	100.288	no	NA	NA	NA	no	yes	no	no	no	yes	no	0	no	no	no	yes	no	no	no	none	no	unknown	30	NA	NA	no	96	19	95	68	109	37	no	Diffuse	yes
VOC	P11	Event-70	8.66667	M	SS	7.9	7.1	no	55	no	no	102.321	101.88	100.056	yes	14.1343	no	Baseline Hb<8g/dL and repeated VOCs	no	yes	no	no	no	yes	no	0	no	no	no	yes	no	no	yes	none	no	unknown	18	NA	NA	no	97	23	NA	NA	92	36.7	no	Upper limbs	no
VOC	P11	Event-71	10.5	M	SS	7	9.9	no	54	no	no	98.813	102.721	99.1093	yes	24	yes	Baseline Hb<8g/dL and repeated VOCs	no	yes	no	yes	no	yes	no	1	no	no	no	yes	no	no	yes	none	no	unknown	24	NA	NA	no	100	22	107	69	64	36.9	no	Chest	no
VOC	P11	Event-72	10.6667	M	SS	7	9.9	no	37	no	no	96.3202	94.442	100.653	yes	25	yes	Baseline Hb<8g/dL and repeated VOCs	no	yes	no	yes	no	yes	no	1	no	no	no	yes	no	no	yes	none	no	unknown	16	NA	NA	no	98	18	122	80	90	36.6	no	Chest	no
VOC	P11	Event-73	11	M	SS	7	9.9	no	30	no	no	95.6404	90.9902	101.579	yes	23	yes	Baseline Hb<8g/dL and repeated VOCs	no	yes	no	yes	no	yes	no	1	no	no	no	yes	no	no	yes	none	no	unknown	12	NA	NA	no	99	19	142	92	71	36	no	Upper limbs	no
VOC	P11	Event-74	11.25	M	SS	7	9.9	no	32	no	no	94.1727	92.3089	100.676	yes	24	yes	Baseline Hb<8g/dL and repeated VOCs	no	yes	no	no	no	yes	no	1	no	no	no	yes	no	no	yes	none	no	unknown	24	NA	NA	no	99	19	130	98	116	36.2	no	Upper and lower limbs	no
VOC	P11	Event-75	11.5833	M	SS	7	7.9	no	13	no	no	87.8925	86.1462	100.796	yes	29	yes	Baseline Hb<8g/dL and repeated VOCs	no	yes	no	no	no	no	yes	1	no	no	no	yes	no	no	yes	none	no	unknown	10	NA	NA	no	100	21	110	69	85	36.5	no	Back	no
VOC	P12	Event-76	4.91667	M	SS	7.5	12	yes	58	no	no	89.0753	100.957	93.897	yes	27	yes	Baseline Hb<8g/dL and repeated VOCs	no	yes	no	no	yes	no	no	0	yes	no	no	yes	MI	no	no	none	no	cold	10	NA	NA	no	100	26	96	52	69	36.5	no	Chest	no
VOC	P12	Event-77	5.41667	M	SS	7.5	10.6	yes	8	no	no	85.4324	90.7147	97.418	yes	25	yes	Baseline Hb<8g/dL and repeated VOCs	no	yes	no	no	yes	no	no	0	yes	no	no	yes	no	no	no	none	no	unknown	5	NA	NA	no	99	23	NA	NA	105	37.3	no	Lower limbs	no
VOC	P12	Event-78	5.83333	M	SS	8	12.6	yes	34	no	no	86.8072	96.7259	95.1249	yes	26	yes	Baseline Hb<8g/dL and repeated VOCs	no	yes	yes	no	yes	no	no	0	yes	no	no	yes	no	no	no	none	no	viral infection (suspected)	5	NA	NA	no	99	21	NA	NA	95	NA	yes	Upper limbs	no
VOC	P13	Event-79	9.33333	F	SS	8	4.1	no	35	no	no	94.1004	94.1004	100.149	yes	17.4825	no	ACS	no	no	yes	yes	yes	no	no	2	no	no	no	no	no	yes	yes	none	no	viral infection (suspected)	24	NA	NA	yes	100	21	113	68	76	36.8	no	Chest	no
VOC	P13	Event-80	10.5	F	SS	8.5	10.4	no	33	no	no	92.6353	91.6906	101.036	yes	25	yes	ACS	no	no	yes	no	yes	no	no	2	no	no	no	no	no	yes	yes	none	no	viral infection (suspected)	55	NA	NA	no	99	20	104	60	73	36	no	Back	no
VOC	P14	Event-81	9.91667	F	SS	8.6	8.5	no	28	no	no	85.8837	95.4166	97.2642	yes	17.7936	no	Baseline Hb<8g/dL and repeated VOCs	no	yes	yes	yes	yes	no	no	2	no	no	no	no	no	no	no	none	no	unknown	10	NA	NA	no	100	17	102	57	99	36	no	Back	no
VOC	P14	Event-82	11.0833	F	SS	8.6	7.7	no	30	no	no	84.7424	93.7959	96.66	yes	25	yes	Baseline Hb<8g/dL and repeated VOCs	no	no	yes	no	yes	no	no	3	no	no	no	no	no	no	no	none	no	cold	5	NA	NA	no	98	19	89	68	99	36.6	no	Diffuse	yes
VOC	P15	Event-83	8.25	F	SS	7.7	2	no	3	yes	no	90.3854	81.4946	103.703	no	NA	NA	NA	no	yes	no	yes	no	no	yes	1	no	no	no	no	no	no	no	none	no	less oral hydration	7	NA	NA	yes	97	24	120	69	109	37.7	no	Abdominal	no
VOC	P15	Event-84	8.5	F	SS	7.7	2	no	6	no	no	89.8399	83.532	102.637	no	NA	NA	NA	no	yes	no	yes	no	no	yes	1	no	no	no	no	no	no	no	none	no	unknown	12	NA	NA	no	100	25	123	76	95	36.5	no	Abdominal	no
VOC	P15	Event-85	8.83333	F	SS	7.7	1.8	no	21	no	no	93.0254	90.1534	101.296	no	NA	NA	NA	no	no	no	no	no	no	yes	1	no	no	no	no	no	no	no	none	no	unknown	7	NA	NA	yes	99	22	105	63	88	36.9	no	Abdominal	no
VOC	P15	Event-86	9	F	SS	7.7	2	no	18	no	no	92.1494	89.3045	101.296	no	NA	NA	NA	no	yes	no	no	no	no	yes	1	no	no	no	no	no	no	no	none	no	unknown	18	NA	NA	no	100	20	115	86	110	36.8	no	Chest	no
VOC	P15	Event-87	9.16667	F	SS	7.7	1.7	no	14	no	no	89.0442	87.1909	100.771	yes	18.8679	no	ACS	no	yes	no	yes	no	no	yes	2	no	no	no	no	no	no	no	none	no	unknown	5	NA	NA	yes	97	19	128	83	115	36.3	no	Chest	no
VOC	P15	Event-88	9.5	F	SS	7.7	2.9	no	17	no	no	90.7733	87.9501	101.203	yes	18.315	no	ACS	no	yes	no	yes	no	no	yes	2	no	no	no	no	no	no	no	none	no	unknown	10	NA	NA	no	99	17	122	77	105	36	no	Abdominal	no
VOC	P15	Event-89	9.8	F	SS	7.7	4.6	no	8	no	no	88.6217	80.6435	102.9	yes	17.9856	no	ACS	no	yes	no	yes	no	no	yes	2	no	no	no	no	no	no	no	none	no	unknown	9	NA	NA	yes	99	18	124	84	109	37	no	Abdominal	no
VOC	P15	Event-90	10.6667	F	SS	7.5	4.7	no	17	no	no	86.0274	86.9091	99.9533	yes	26	yes	ACS	no	no	no	yes	no	no	yes	2	no	no	no	no	no	no	no	none	no	unknown	5	NA	NA	no	100	21	106	60	117	36.6	no	Abdominal	no
VOC	P15	Event-91	11.3333	F	SS	8	4.7	no	7	no	no	78.9689	82.9257	98.2119	yes	26	yes	ACS	no	yes	no	no	no	no	yes	2	no	no	no	no	no	no	no	none	no	unknown	7	NA	NA	no	96	22	126	87	112	36.9	no	Abdominal	no
VOC	P15	Event-92	11.8333	F	SS	8	5.1	no	22	no	no	82.0011	91.0291	95.8135	yes	25	yes	ACS	no	yes	no	yes	no	no	yes	3	no	no	no	no	no	no	no	none	no	unknown	5	NA	NA	no	97	23	129	85	105	37.2	no	Abdominal	no
VOC	P15	Event-93	13.0833	F	SS	8	3.7	no	24	no	no	81.6326	93.6569	94.4817	yes	23	yes	ACS	no	no	no	no	no	no	yes	3	no	no	no	no	no	no	yes	none	no	unknown	48	NA	NA	no	99	22	NA	NA	107	36.9	no	Lower limbs	no
VOC	P15	Event-94	13.5	F	SS	8	3.7	no	23	no	no	88.8441	93.7622	98.6135	yes	25	yes	ACS	no	yes	no	yes	no	no	yes	4	no	no	no	no	no	no	yes	none	no	unknown	30	NA	NA	no	99	23	122	73	88	36.3	no	Lower limbs	no
VOC	P16	Event-95	1.41667	F	Sbeta0	8	16	no	5	no	no	77.3443	80.6096	97.7261	no	NA	NA	NA	no	yes	no	yes	yes	no	no	1	no	no	no	no	MI	no	no	none	yes	vomiting	3	NA	NA	yes	96	32	104	62	148	36.9	no	Abdominal	no
VOC	P16	Event-96	2.25	F	Sbeta0	8	16	no	33	no	no	83.3583	93.0777	93.186	yes	19.0476	no	ACS	no	yes	no	yes	yes	no	no	2	no	no	no	no	MI	no	no	none	yes	unknown	10	NA	NA	yes	98	28	111	64	117	36.8	no	Lower limbs	no
VOC	P16	Event-97	3.75	F	Sbeta0	9	28.1	no	19	no	no	86.5174	92.3336	96.6384	yes	24	yes	ACS	no	no	no	no	yes	no	no	2	no	no	no	no	MI	no	no	none	yes	unknown	15	NA	NA	no	100	26	NA	NA	120	37	no	Abdominal	no
VOC	P16	Event-98	6.7	F	Sbeta0	9.2	16	no	5	no	no	80.9772	87.5551	96.4861	yes	23	yes	ACS	no	no	no	no	yes	no	no	2	no	no	no	no	no	no	no	none	yes	cold	6	NA	NA	no	98	24	110	74	115	36	no	Lower limbs	no
VOC	P16	Event-99	7	F	Sbeta0	9.2	16.8	no	24	no	no	87.9059	94.1278	96.8836	yes	24	yes	ACS	no	no	no	no	no	yes	no	2	no	no	no	no	MI	no	no	none	yes	unknown	6	NA	NA	yes	100	25	125	80	111	36.5	no	Back	no
VOC	P17	Event-100	1.83333	M	SS	8	8.8	no	2	yes	no	81.9091	80.0531	101.168	yes	23	yes	ACS	no	yes	yes	yes	yes	no		1	no	no	no	no	MI	yes	no	none	no	viral infection (suspected)	48	NA	NA	no	98	29	99	64	114	36.2	no	Diffuse	yes
VOC	P19	Event-101	3.75	M	SS	10	12.5	no	24	no	no	110.382	97.3333	107.166	no	NA	NA	NA	no	yes	no	yes	yes	no		1	no	no	no	no	MI	no	no	none	no	unknown	7	NA	NA	no	100	27	116	75	97	36.8	no	Upper limbs	no
VOC	P19	Event-102	6	M	SS	9	8.9	no	14	no	no	95.2945	91.8342	102.022	yes	15.1515	no	ACS	no	no	no	no	yes	no		2	no	no	no	no	no	no	no	none	no	unknown	6	NA	NA	no	98	24					no	Upper limbs	no
VOC	P20	Event-103	1.91667	M	SS	7.5	16.5	no	1	yes	no	88.26	83.6726	103.641	no	NA	NA	NA	no	no	no	no	yes	no	no	0	no	no	no	no	MI	no	yes	none	no	unknown	6	NA	NA	no	99	30	86	54	110	36.9	no	Lower limbs	no
VOC	P20	Event-104	3.83333	M	SS	7.5	11	no	94	no	yes	93.8902	109.51	90.7656	yes	24	yes	ACS	no	yes	yes	yes	yes	no	no	1	no	no	no	no	MI	no	yes	none	no	unknown	24	NA	NA	no	100	26	95	68	11	37.3	no	Upper and lower limbs	no
VOC	P20	Event-105	6.16667	M	SS	7.5	10.9	no	82	no	no	105.349	109.367	98.5155	yes	17.9372	no	ACS	no	no	no	no	yes	no	no	1	no	no	no	no	MI	no	yes	none	no	unknown	6	NA	NA	no	100	23	113	62	94	36.9	no	Abdominal	no
VOC	P21	Event-106	12	M	SS	8.7	15.1	no	10	no	no	69.1597	95.5519	90.4385	yes	13.9373	no	Repeated VOCs	no	no	no	no	no	no	yes	0	no	no	yes	no	yes	yes	no	none	no	unknown	5	NA	NA	yes	100	22	95	56	89	36.8	no	Diffuse	yes
VOC	P21	Event-107	12.2	M	SS	8.7	15	no	2	yes	no	65.8467	88.5032	91.4323	yes	14.4928	no	Repeated VOCs	no	no	no	no	no	no	yes	0	no	no	yes	no	yes	yes	no	none	no	unknown	9	NA	NA	no	98	21	119	86	77	36.4	no	Upper limbs	no
VOC	P21	Event-108	12.4167	M	SS	8.7	15.1	no	5	no	no	67.3515	92.3511	90.7456	yes	13.8889	no	Repeated VOCs	no	no	no	no	no	no	yes	0	no	no	yes	no	yes	yes	no	none	no	unknown	24	NA	NA	no	97	19	135	95	75	36.9	no	Diffuse	yes
VOC	P21	Event-109	12.5833	M	SS	8.5	15	no	6	no	no	67.2873	94.1148	90.0415	yes	17.0358	no	Repeated VOCs	no	no	no	no	no	no	yes	0	no	no	yes	no	yes	yes	no	none	no	unknown	7	NA	NA	yes	100	21	105	72	99	37.4	no	Diffuse	yes
VOC	P21	Event-110	12.75	M	SS	8.7	14.4	no	6	no	no	66.0837	94.2751	89.3232	yes	17.0068	no	Repeated VOCs	no	no	no	no	no	no	yes	0	no	no	yes	no	yes	yes	no	none	no	unknown	30	NA	NA	no	100	23	105	65	80	37.1	no	Diffuse	yes
VOC	P21	Event-111	13.3	M	SS	8.7	13.9	no	8	no	no	68.417	92.8682	89.4402	yes	14.9254	no	Repeated VOCs	no	no	no	no	no	no	yes	0	no	no	yes	no	yes	yes	no	none	no	exertion	5	NA	NA	no	99	24	123	75	76	36.8	no	Abdominal	no
VOC	P21	Event-112	13.5833	M	SS	8.7	13.9	no	4	yes	no	66.1705	89.8188	89.4402	yes	15.4321	no	Repeated VOCs	no	no	no	no	no	no	yes	0	no	no	yes	no	yes	yes	no	none	no	unknown	10	NA	NA	no	98	20	114	70	82	36.7	no	Back	no
VOC	P21	Event-113	13.8333	M	SS	8.7	13.9	no	8	no	no	66.7654	93.1454	88.389	yes	14.881	no	Repeated VOCs	no	no	no	no	no	no	yes	0	no	no	yes	no	yes	yes	no	none	no	unknown	7	NA	NA	no	100	23	116	78	87	37	no	Lower limbs	no
VOC	P21	Event-114	14.1	M	SS	8.7	13.9	no	8	no	no	66.7654	93.1454	88.389	yes	14.881	no	Repeated VOCs	no	no	no	no	no	no	yes	0	no	no	yes	no	yes	yes	no	none	no	unknown	20	NA	NA	no	98	25	116	80	91	37.3	no	Chest	no
VOC	P21	Event-115	14.25	M	SS	8.7	15	no	11	no	no	71.8897	92.0056	90.4284	yes	23	yes	Repeated VOCs	no	no	no	no	no	no	yes	0	no	no	yes	no	yes	yes	no	none	no	unknown	7	NA	NA	yes	100	22	101	62	85	36	no	Diffuse	yes
VOC	P21	Event-116	14.5833	M	SS	8.7	18.2	no	18	no	no	73.4113	95.1914	89.9039	yes	18.797	no	Repeated VOCs	no	no	no	no	no	no	yes	0	no	no	yes	no	yes	yes	no	none	no	unknown	6	NA	NA	yes	98	23	115	72	89	36.1	no	Diffuse	yes
VOC	P21	Event-117	15.0833	M	SS	10	18.2	no	5	no	no	72.9271	88.8521	92.658	yes	26	yes	Repeated VOCs	no	no	no	no	no	no	yes	0	no	no	yes	no	yes	yes	yes	none	no	unknown	48	NA	NA	no	97	21	121	78	90	36.4	no	Lower limbs	no
VOC	P22	Event-118	16.1	M	SS	8	10.1	no	42	no	no	93.0864	104.131	97.1309	no	NA	NA	NA	no	yes	yes	yes	no	yes	no	1	no	no	no	no	no	no	yes	none	no	exertion	16	NA	NA	no	97	17	131	79	39	37.1	no	Diffuse	yes
VOC	P22	Event-119	16.3333	M	SS	8	10.1	no	36	no	no	92.9243	101.922	98.0894	no	NA	NA	NA	no	yes	yes	yes	no	yes	no	1	no	no	no	no	no	no	yes	none	no	exertion	24	NA	NA	no	98	21	129	63	79	37.8	no	Lower limbs	no
VOC	P22	Event-120	16.6	M	SS	8	10.1	no	38	no	no	93.4191	102.977	98.0024	no	NA	NA	NA	no	yes	yes	yes	no	yes	no	1	no	no	no	no	no	no	yes	none	no	unknown	72	NA	NA	no	100	19	158	87	86	37.7	no	Upper limbs	no
VOC	P22	Event-121	16.8	M	SS	8	10.1	no	24	no	no	90.7958	96.379	98.9884	no	NA	NA	NA	no	yes	yes	yes	no	yes	no	1	no	no	no	no	no	no	yes	none	no	unknown	10	NA	NA	yes	100	21	147	83	98	37.1	no	Upper and lower limbs	no
VOC	P22	Event-122	17	M	SS	11	11.9	no	13	no	no	86.7679	92.5238	98.9154	yes	18	no	Repeated VOCs	no	yes	yes	yes	no	yes	no	1	no	no	no	no	no	no	yes	none	no	unknown	55	NA	NA	yes	100	22	133	61	114	36.9	no	Lower limbs	no
VOC	P23	Event-123	12.6667	M	SS	9.5	14.9	no	25	no	no	88.0765	90.7375	98.7822	yes	28	yes	Repeated VOCs	no	yes	no	no	no	yes	no	0	no	no	no	no	yes	no	no	none	no	cold	8	NA	NA	yes	99	22	112	69	89	36.5	no	Upper and lower limbs	no
VOC	P23	Event-124	15	M	SS	9.5	12.7	no	2	yes	no	77.8886	82.9767	97.5671	yes	25	yes	Repeated VOCs	no	no	yes	yes	no	yes	no	2	no	no	no	no	yes	no	no	none	no	unknown	8	NA	NA	no	99	23					no	Upper and lower limbs	no
VOC	P23	Event-125	16.9167	M	SS	9.5	18.4	no	3	yes	no	80.2293	85.608	98.7219	yes	19.3424	no	Repeated VOCs	no	no	yes	yes	no	yes	no	3	no	no	no	no	yes	no	yes	none	no	unknown	18	NA	NA	no	100	24	124	78	103	37.2	no	Diffuse	yes
VOC	P24	Event-126	8	M	SS	8	13.4	yes	37	no	no	92.8063	98.7093	97.562	no	NA	NA	NA	no	no	yes	no	yes	no	no	0	no	no	no	no	no	no	no	none	no	unknown	7	NA	NA	yes	100	26	104	70	95	36.8	no	Abdominal	no
VOC	P24	Event-127	8.75	M	SS	8	14.8	yes	25	no	no	92.4432	95.8298	98.9545	no	NA	NA	NA	no	no	no	yes	yes	no	no	1	no	no	no	no	no	no	no	none	no	unknown	12	NA	NA	no	98	24	133	67	70	36	no	Diffuse	yes
VOC	P25	Event-128	9.41667	M	SS	7	4.6	no	52	no	no	86.8957	105.915	92.7086	yes	19.1571	no	Baseline Hb<8g/dL and repeated VOCs	no	yes	no	yes	no	yes	no	1	no	no	no	yes	no	no	no	none	no	unknown	18	NA	NA	no	97	24	104	52	108	39.7	yes	Upper and lower limbs	no
VOC	P25	Event-129	9.58333	M	SS	7	4.6	no	61	no	no	88.2263	109.568	92.1351	yes	18.5185	no	Baseline Hb<8g/dL and repeated VOCs	no	yes	no	yes	no	yes	no	2	no	no	no	yes	no	no	no	none	no	unknown	20	NA	NA	no	97	22	111	63	72	38.2	yes	Chest	no
VOC	P25	Event-130	11.6667	M	SS	7.5	5.9	no	7	no	no	80.0653	85.0245	98.4342	yes	26	yes	Baseline Hb<8g/dL and repeated VOCs	no	yes	yes	yes	no	yes	no	3	no	no	no	yes	no	no	no	none	no	unknown	24	NA	NA	no	100	24	105	70	95	37.2	no	Upper and lower limbs	no
VOC	P25	Event-131	12.5833	M	SS	7.5	6.1	no	7	no	no	77.9478	86.1462	96.5662	yes	25	yes	Baseline Hb<8g/dL and repeated VOCs	no	yes	yes	yes	no	yes	no	5	no	no	no	yes	no	no	no	none	no	unknown	12	NA	NA	yes	96	25	108	73	90	36.5	no	Diffuse	yes
VOC	P25	Event-132	12.8	M	SS	7.5	6.1	no	3	yes	no	75.3645	82.447	96.8326	yes	24	yes	Baseline Hb<8g/dL and repeated VOCs	no	yes	yes	yes	no	yes	no	5	no	no	no	yes	no	no	no	none	no	unknown	18	NA	NA	no	98	22	129	85	105	37	no	Diffuse	yes
VOC	P26	Event-133	13.5	F	SS	9	2.2	no	58	no	no	96.3697	108.34	96.101	no	NA	NA	NA	no	no	no	no	no	no	yes	0	no	no	no	no	no	no	yes	none	no	unknown	3	NA	NA	yes	99	23	119	75	84	36.3	no	Back	no
VOC	P26	Event-134	13.7	F	SS	9	2.2	no	54	no	no	94.4883	106.225	96.101	no	NA	NA	NA	no	no	no	no	no	no	yes	0	no	no	no	no	no	no	yes	none	no	unknown	6	NA	NA	yes	100	24	113	64	75	37.4	no	Diffuse	yes
VOC	P26	Event-135	13.9	F	SS	9	2.2	no	65	no	no	99.6094	112.101	96.3067	no	NA	NA	NA	no	no	no	no	no	no	yes	0	no	no	no	no	no	no	yes	none	no	unknown	16	NA	NA	no	98	24	108	65	80	36.4	no	Chest	no
VOC	P26	Event-136	14.1	F	SS	9	2.2	no	69	no	no	101.458	114.182	96.3067	no	NA	NA	NA	no	no	no	no	no	no	yes	0	no	no	no	no	no	no	yes	none	no	unknown	9	NA	NA	yes	100	24	116	74	86	36.8	no	Diffuse	yes
VOC	P26	Event-137	14.3	F	SS	9	2.2	no	61	no	no	97.5556	109.79	96.3067	yes	15.7895	no	Repeated VOCs	no	no	no	no	no	no	yes	0	no	no	no	no	no	no	yes	none	no	viral infection (suspected)	7	NA	NA	no	97	25	121	74	70	37.1	no	Diffuse	yes
VOC	P26	Event-138	14.6667	F	SS	9	8.1	no	83	no	no	110.995	127.647	97.5574	yes	17.5439	no	Repeated VOCs	no	no	no	no	no	no	yes	0	no	no	no	no	no	no	yes	none	no	unknown	7	NA	NA	yes	100	27	126	72	92	38	yes	Chest	no
VOC	P26	Event-139	15.1667	F	SS	9	8.1	no	82	no	no	110.496	127.958	96.8867	yes	17.2414	no	Repeated VOCs	no	no	no	no	no	no	yes	0	no	no	no	no	no	no	yes	none	no	unknown	8	NA	NA	yes	100	22	130	74	95	36.9	no	Lower limbs	no
VOC	P26	Event-140	15.4167	F	SS	9	8.1	no	88	no	yes	117.967	134.975	97.3898	yes	16	no	Repeated VOCs	no	no	no	no	no	no	yes	0	no	no	no	no	no	no	yes	none	no	unknown	11	NA	NA	no	99	19	128	80	93	37.5	no	Back	no
VOC	P26	Event-141	15.6	F	SS	9	8.1	no	87	no	yes	116.646	133.463	97.3898	yes	16.1812	no	Repeated VOCs	no	no	no	no	no	no	yes	0	no	no	no	no	no	no	yes	none	no	unknown	48	NA	NA	no	100	18	115	78	102	36.7	no	Back	no
VOC	P26	Event-142	15.8	F	SS	9	8.1	no	87	no	yes	116.741	134.327	97.3243	yes	16.0772	no	Repeated VOCs	no	no	no	no	no	no	yes	0	no	no	no	no	no	no	yes	none	no	cold	10	NA	NA	no	98	23	110	71	94	38.2	yes	Diffuse	yes
VOC	P26	Event-143	16	F	SS	9	8.1	no	91	no	yes	122.559	141.021	97.3243	yes	15.3139	no	Repeated VOCs	no	no	no	no	no	no	yes	0	no	no	no	no	no	no	yes	none	no	unknown	24	NA	NA	no	100	19	117	78	NA	36.7	no	Diffuse	yes
VOC	P26	Event-144	16.25	F	SS	9	4	no	93	no	yes	125.981	147.716	97.1243	yes	14.6199	no	Repeated VOCs	no	yes	no	no	no	no	yes	0	no	no	no	no	no	no	yes	none	no	viral infection (suspected)	8	NA	NA	no	100	20	129	85	88	37	no	Diffuse	yes
VOC	P26	Event-145	16.5	F	SS	9	4	no	89	no	yes	119.796	141.021	97.0861	yes	15.3139	no	Repeated VOCs	no	yes	no	no	no	no	yes	0	no	no	no	no	no	no	yes	none	no	unknown	3	NA	NA	yes	99	23	128	79	96	37.4	no	Diffuse	yes
VOC	P26	Event-146	16.7	F	SS	9	4	no	86	no	yes	115.359	136.054	97.0684	yes	15.873	no	Repeated VOCs	no	yes	no	no	no	no	yes	0	no	no	no	no	no	no	yes	none	no	unknown	10	NA	NA	no	100	26	NA	NA	89	37.1	no	Diffuse	yes
VOC	P27	Event-147	9	F	SS	7	18.7	yes	59	no	no	100.539	103.734	99.1509	yes	24	yes	Repeated VOCs	yes	yes	no	yes	no	yes	no	0	yes	no	yes	no	no	no	no	Streptococcus pneumoniae (meningitis)	yes	unknown	24	NA	NA	no	98	18	128	83	93	37	no	Lower limbs	no
VOC	P27	Event-148	9.25	F	SS	7	18.7	yes	57	no	no	99.0859	103.329	98.9707	yes	28.7584	yes	Repeated VOCs	yes	no	no	no	no	yes	no	0	yes	no	yes	no	no	no	no	Streptococcus pneumoniae (meningitis)	yes	viral infection (suspected)	72	NA	NA	no	100	19	126	71	95	36.5	no	Diffuse	yes
VOC	P27	Event-149	9.5	F	SS	7	3	yes	71	no	no	103.642	109.224	98.665	no	NA	NA	Repeated VOCs	yes	no	no	no	no	yes	no	0	yes	no	yes	no	no	no	no	Streptococcus pneumoniae (meningitis)	yes	unknown	24	NA	NA	yes	100	21	122	80	109	36	no	Diffuse	yes
VOC	P27	Event-150	9.7	F	SS	7	18.7	yes	66	no	no	100.928	107.49	98.3609	yes	14	no	Repeated VOCs	yes	no	no	no	no	yes	no	0	yes	no	yes	no	no	no	no	Streptococcus pneumoniae (meningitis)	yes	unknown	6	NA	NA	yes	99	19	116	79	91	36.8	no	Abdominal	no
VOC	P27	Event-151	9.9	F	SS	7	18.7	yes	68	no	no	105.673	104.565	100.384	yes	25	yes	Repeated VOCs	yes	no	no	no	no	yes	no	0	yes	no	yes	no	no	no	yes	Streptococcus pneumoniae (meningitis)	yes	exertion	24	NA	NA	no	97	22	109	65	86	36.7	no	Upper and lower limbs	no
VOC	P27	Event-152	10.1	F	SS	7	18.7	yes	57	no	no	102.011	99.8831	100.695	yes	15.625	no	Repeated VOCs	yes	no	no	no	no	yes	no	0	yes	no	yes	no	no	no	yes	Streptococcus pneumoniae (meningitis)	yes	unknown	8	NA	NA	no	99	24	132	54	85	36.2	no	Abdominal	no
VOC	P27	Event-153	10.3	F	SS	7	18.7	yes	64	no	no	105.357	102.082	101.116	yes	12.8443	no	Repeated VOCs	yes	no	no	no	no	yes	no	0	yes	no	yes	no	no	no	yes	Streptococcus pneumoniae (meningitis)	yes	unknown	24	NA	NA	no	99	25	112	54	103	37.3	no	Lower limbs	no
VOC	P27	Event-154	10.6	F	SS	7	18.7	yes	73	no	no	112.235	105.472	102.409	yes	23	yes	Repeated VOCs	yes	no	no	no	no	yes	no	0	yes	no	yes	no	no	no	yes	Streptococcus pneumoniae (meningitis)	yes	unknown	72	NA	NA	no	100	21	121	87	100	36.8	no	Upper and lower limbs	no
VOC	P27	Event-155	11.8	F	SS	9	7	yes	77	no	no	113.769	112.806	100.612	yes	25	yes	Repeated VOCs	yes	yes	yes	yes	no	yes	no	1	yes	no	yes	no	no	no	yes	Streptococcus pneumoniae (meningitis)	yes	unknown	48	NA	NA	no	99	21					no	Diffuse	yes
VOC	P27	Event-156	12.1	F	SS	9	7	yes	72	no	no	110.455	110.455	100.237	yes	24	yes	Repeated VOCs	yes	yes	yes	yes	no	yes	no	1	yes	no	yes	no	no	no	yes	Streptococcus pneumoniae (meningitis)	yes	unknown	48	NA	NA	no	100	24					no	Diffuse	yes
VOC	P27	Event-157	12.25	F	SS	9	7.5	yes	76	no	no	111.864	112.806	99.874	yes	26	yes	Repeated VOCs	yes	yes	yes	yes	no	yes	no	1	yes	no	yes	no	no	no	yes	Streptococcus pneumoniae (meningitis)	yes	unknown	3	NA	NA	yes	100	19					no	Upper limbs	no
VOC	P28	Event-158	9	F	SS	9	2.4	yes	17	no	no	79.7872	94.6037	93.1418	no	NA	NA	NA	no	yes	no	no	no	no	yes	0	no	no	no	no	no	no	yes	none	no	unknown	5	NA	NA	yes	99	25	101	56	91	36.6	no	Upper limbs	no
VOC	P28	Event-159	10	F	SS	9	2.8	yes	19	no	no	79.1403	91.6814	96.0003	yes	18.5185	no	Repeated VOCs	yes	yes	yes	yes	no	no	yes	1	no	no	no	no	no	no	yes	none	no	unknown	12	NA	NA	yes	100	21	106	64	82	36.2	no	Upper limbs	no
VOC	P28	Event-160	10.3333	F	SS	9	2.8	yes	18	no	no	79.4831	93.0397	95.6746	yes	18.2482	no	Repeated VOCs	yes	yes	yes	yes	no	no	yes	1	no	no	no	no	no	no	yes	none	no	viral infection (suspected)	24	NA	NA	no	99	21	109	65	114	36.3	no	Chest	no
VOC	P28	Event-161	10.5833	F	SS	9	2.2	yes	4	yes	no	73.1274	83.762	96.081	yes	19.2308	no	Repeated VOCs	yes	yes	yes	yes	no	no	yes	1	no	no	no	no	no	no	yes	none	no	viral infection (suspected)	18	NA	NA	yes	100	24	108	71	96	36.3	no	Upper limbs	no
VOC	P29	Event-162	16	M	SS	7	5.8	no	1	yes	no	55.487	79.2783	87.5525	yes	29	yes	Repeated VOCs	no	yes	yes	yes	no	no	yes	0	no	no	no	no	no	no	yes	none	no	unknown	72	NA	NA	no	100	25	108	72	88	36.5	no	Diffuse	yes
VOC	P29	Event-163	16.3	M	SS	7	5.8	no	1	yes	no	58.9243	84.1894	87.5525	yes	28	yes	Repeated VOCs	no	yes	yes	yes	no	no	yes	0	no	no	no	no	no	no	yes	none	no	unknown	3	NA	NA	no	100	26	110	75	90	36.3	no	Back	no
VOC	P29	Event-164	16.5	M	SS	7	3.6	no	1	yes	no	53.9406	77.1805	88.186	yes	29	yes	Repeated VOCs	no	yes	yes	yes	no	no	yes	1	no	no	no	no	no	no	yes	none	no	cold	72	NA	NA	yes	99	22	141	86	117	36	no	Diffuse	yes
VOC	P29	Event-165	16.75	M	SS	7	3.6	no	1	yes	no	56.6514	82.1745	87.9909	yes	28	yes	Repeated VOCs	no	yes	no	yes	no	no	yes	1	no	no	no	no	no	no	yes	none	no	unknown	6	NA	NA	no	98	24	113	68	82	36	no	Diffuse	yes
VOC	P29	Event-166	17	M	SS	7	3.6	no	1	yes	no	55.3186	80.5855	87.9335	yes	29	yes	Repeated VOCs	no	yes	no	yes	no	no	yes	1	no	no	no	no	no	no	yes	none	no	unknown	5	NA	NA	no	100	26	137	77	89	36	no	Diffuse	yes
VOC	P30	Event-167	7.83333	M	SS	7.5	11.7	no	27	no	no	96.4355	97.289	99.8922	yes	23	yes	Baseline Hb<8g/dL	no	no	no	no	yes	no	no	0	no	no	no	no	no	no	no	none	yes	viral infection (suspected)	5	NA	NA	no	100	24	102	64	93	37.4	no	Diffuse	yes
VOC	P30	Event-168	11.3333	M	SS	8	19.6	no	26	no	no	87.9062	93.311	98.3083	yes	25	yes	Baseline Hb<8g/dL	no	no	no	no	yes	no	no	0	no	no	no	no	no	no	no	none	yes	unknown	7	NA	NA	no	99	18	103	73	68	36.4	no	Diffuse	yes
VOC	P31	Event-169	5.25	M	SS	8.7	6.6	no	23	no	no	99.2086	89.2866	105.59	yes	15.873	no	Baseline Hb<8g/dL and repeated VOCs	no	yes	no	no	yes	no	no	0	no	no	no	no	MI	no	no	none	no	unknown	16	NA	NA	no	100	25	107	68	75	37.2	no	Abdominal	no
VOC	P31	Event-170	6.08333	M	SS	8.7	7	no	2	yes	no	108.714	94.9988	106.715	yes	13.1579	no	Baseline Hb<8g/dL and repeated VOCs	no	yes	no	no	yes	no	no	0	no	no	no	no	MI	no	no	none	no	unknown	120	NA	NA	no	96	22	111	77	100	37.4	no	Upper limbs	no
VOC	P31	Event-171	6.41667	M	SS	8.7	7	no	4	yes	no	109.668	85.4297	110.703	yes	17.3913	no	Baseline Hb<8g/dL and repeated VOCs	no	yes	no	no	yes	no	no	0	no	no	no	no	MI	no	no	none	no	unknown	14	NA	NA	no	99	19	121	79	107	37.1	no	Diffuse	yes
VOC	P31	Event-172	10.6667	M	SS	7.5	3.1	no	3	yes	no	86.5152	68.1004	108.395	yes	16.6667	no	Baseline Hb<8g/dL and repeated VOCs	no	no	no	no	yes	no	no	0	no	no	no	no	no	no	yes	none	no	viral infection (suspected)	8	NA	NA	no	98	21	114	78	92	36.9	no	Abdominal	no
VOC	P32	Event-173	8.08333	F	SS	8	6.8	no	46	no	no	103.003	97.8744	102.109	no	NA	NA	NA	no	yes	no	no	yes	no	no	1	no	no	no	no	MI	yes	yes	none	no	viral infection (suspected)	15	NA	NA	no	99	24	111	48	126	39.8	yes	Diffuse	yes
VOC	P32	Event-174	8.41667	F	SS	7.5	6.8	no	74	no	no	110.324	103.676	102.217	no	NA	NA	NA	no	yes	no	no	yes	no	no	1	no	no	no	no	MI	yes	yes	none	no	unknown	10	NA	NA	no	100	24	113	70	92	37.1	no	Lower limbs	no
VOC	P32	Event-175	8.6	F	SS	7.5	6.8	no	80	no	no	112.538	105.756	102.217	no	NA	NA	NA	no	yes	no	no	yes	no	no	1	no	no	no	no	MI	yes	yes	none	no	unknown	28	NA	NA	no	99	21	114	71	101	37.3	no	Chest	no
VOC	P32	Event-176	14.4167	F	SS	8	13.3	no	77	no	no	110.449	115.675	99.2507	yes	17.8571	no	Repeated VOCs	no	no	no	no	yes	no	no	1	no	no	no	no	no	yes	yes	none	no	viral infection (suspected)	16	NA	NA	no	100	21	101	57	89	37.2	no	Abdominal	no
VOC	P33	Event-177	3.66667	F	SS	7.7	MI	no	54	no	no	86.1433	87.0813	99.2145	no	NA	NA	NA	no	no	no	no	yes	no	no	0	yes	no	no	no	MI	no	no	none	no	unknown	5	NA	NA	yes	100	26	90	45	99	37.2	no	Lower limbs	no
VOC	P34	Event-178	7.41667	F	Sbeta0	9.5	3.2	no	23	no	no	96.0512	90.4608	102.905	no	NA	NA	NA	no	no	no	no	yes	no	no	0	no	no	no	no	no	no	no	none	no	unknown	72	NA	NA	no	98	26	125	64	91	36.8	no	Abdominal	no
VOC	P34	Event-179	7.6	F	Sbeta0	10	2.1	no	13	no	no	96.2604	88.7443	103.253	no	NA	NA	NA	no	no	no	no	yes	no	no	0	no	no	no	no	no	no	no	none	no	unknown	6	NA	NA	yes	100	22	125	77	120	38.1	yes	Abdominal	no
VOC	P34	Event-180	7.83333	F	Sbeta0	10	2.1	no	22	no	no	96.6565	89.1095	103.253	no	NA	NA	NA	no	no	no	no	yes	no	no	0	no	no	no	no	no	no	no	none	no	unknown	24	NA	NA	no	100	23	88	70	113	36.5	no	Back	no
VOC	P34	Event-181	8.66667	F	Sbeta0	10	2.5	no	14	no	no	94.7998	82.7157	104.239	no	NA	NA	NA	no	no	no	no	yes	no	no	0	no	no	no	no	no	no	no	none	no	unknown	8	NA	NA	no	99	26	143	93	105	38.2	yes	Upper limbs	no
VOC	P34	Event-182	9.66667	F	Sbeta0	10	1.5	no	14	no	no	96.5249	81.0349	106.245	no	NA	NA	NA	no	no	no	no	yes	no	no	0	no	no	no	no	no	no	no	none	no	cold	5	NA	NA	no	100	22	148	100	103	37.3	no	Lower limbs	no
VOC	P34	Event-183	10.5	F	Sbeta0	10	1.5	no	40	no	no	99.4551	87.5219	104.935	no	NA	NA	NA	no	no	no	no	yes	no	no	0	no	no	no	no	no	no	no	none	no	unknown	3	NA	NA	yes	98	23	137	88	95	NA	yes	Chest	no
VOC	P35	Event-184	3.16667	F	SS	11	41	no	3	yes	no	91.238	89.2754	101.705	no	NA	NA	NA	no	no	no	no	yes	no	no	0	no	no	no	no	NA	no	no	none	no	unknown	48	NA	NA	no	100	27	NA	NA	115	38.2	yes	Lower limbs	no
VOC	P35	Event-185	3.41667	F	SS	11	30	no	7	no	no	93.7459	92.7344	100.944	no	NA	NA	NA	no	no	no	no	yes	no	no	0	no	no	no	no	NA	no	no	none	no	vomiting	12	NA	NA	no	100	26	NA	NA	105	37.1	no	Upper and lower limbs	no
VOC	P35	Event-186	3.83333	F	SS	11	30	no	41	no	no	99.1015	96.9881	101.098	no	NA	NA	NA	no	no	no	no	yes	no	no	0	no	no	no	no	NA	no	no	none	no	vomiting	24	NA	NA	no	99	27	NA	NA	108	36.9	no	Abdominal	no
VOC	P35	Event-187	4.16667	F	SS	11	29.8	no	22	no	no	96.1611	93.1347	101.791	no	NA	NA	NA	no	no	no	no	yes	no	no	0	no	no	no	no	NA	no	no	none	no	cold	72	NA	NA	no	97	23	119	59	139	36.3	no	Upper and lower limbs	no
VOC	P36	Event-188	10.3333	F	SS	9	14.6	no	18	no	no	94.2774	84.4062	104.242	no	NA	NA	NA	no	no	no	no	no	yes	no	0	no	no	no	no	no	no	no	none	no	vomiting	14	NA	NA	no	96	21	124	74	116	36.4	no	Abdominal	no
VOC	P37	Event-189	2.58333	F	SS	8	17	no	78	no	no	119.771	108.504	106.533	no	NA	NA	NA	no	yes	no	no	no	yes	no	0	no	no	no	no	MI	no	no	none	no	viral infection (suspected)	9	NA	NA	yes	100	29	126	68	138	37.3	no	Diffuse	yes
VOC	P38	Event-190	9.52222	M	SS	7	4.9	no	3	yes	no	86.1024	80.5566	102.689	yes	18.9753	no	Baseline Hb<8g/dL and repeated VOCs	no	yes	no	no	no	yes	no	0	no	no	no	no	no	yes	no	none	no	vomiting	8	NA	NA	yes	97	26	99	57	93	37.6	no	Abdominal	no
VOC	P38	Event-191	9.92222	M	SS	7	9.6	no	14	no	no	87.8833	82.1256	102.591	yes	26.5957	yes	Baseline Hb<8g/dL and repeated VOCs	no	yes	no	no	no	yes	no	0	no	no	no	no	no	yes	no	none	no	unknown	5	NA	NA	no	99	27	99	74	85	37.1	no	Diffuse	yes
VOC	P38	Event-192	11.5	M	SS	7.5	13.5	no	39	no	no	94.7608	94.7608	100.141	yes	23	yes	Baseline Hb<8g/dL and repeated VOCs	no	yes	no	no	no	yes	no	0	no	no	no	no	no	yes	no	none	no	unknown	48	NA	NA	no	99	24	NA	NA	NA	NA	yes	Abdominal	no
VOC	P38	Event-193	11.7	M	SS	7.5	14.4	no	55	no	no	92.8771	89.227	101.484	yes	24	yes	Baseline Hb<8g/dL and repeated VOCs	no	yes	no	no	no	yes	no	0	no	no	no	no	no	yes	no	none	no	unknown	12	NA	NA	no	96	19	NA	NA	NA	NA	yes	Abdominal	no
VOC	P38	Event-194	12.0028	M	SS	7.5	14.4	no	62	no	no	92.2491	87.7553	102.472	yes	23	yes	Baseline Hb<8g/dL and repeated VOCs	no	yes	no	no	no	yes	no	0	no	no	no	no	no	yes	no	none	no	unknown	13	NA	NA	no	98	22	110	78	96	38	yes	Abdominal	no
VOC	P38	Event-195	12.2	M	SS	7.5	12.4	no	24	no	no	93.7095	89.1445	102.111	yes	19.4805	no	Baseline Hb<8g/dL and repeated VOCs	no	yes	no	no	no	yes	no	0	no	no	no	no	no	yes	no	none	no	unknown	6	NA	NA	no	98	25	121	76	93	36.6	no	Abdominal	no
VOC	P38	Event-196	12.5306	M	SS	7.5	12.4	no	24	no	no	91.7032	89.0312	101.531	yes	25	yes	Baseline Hb<8g/dL and repeated VOCs	no	yes	no	no	no	yes	no	0	no	no	no	no	no	yes	no	none	no	unknown	30	NA	NA	no	100	21	129	77	94	37.1	no	Abdominal	no
VOC	P38	Event-197	14.8083	M	SS	7.5	14.5	no	14	no	no	87.8753	89.9703	99.2186	yes	23	yes	Baseline Hb<8g/dL and repeated VOCs	no	no	no	no	no	yes	no	0	no	no	no	no	no	yes	no	none	no	unknown	7	NA	NA	yes	100	24	131	61	86	37	no	Diffuse	yes
VOC	P38	Event-198	15.3944	M	SS	7.5	11.5	no	31	no	no	91.6006	92.2214	100.08	yes	18.6567	no	Baseline Hb<8g/dL and repeated VOCs	no	no	no	no	no	yes	no	0	no	no	no	no	no	yes	no	none	no	unknown	4	NA	NA	yes	99	22	115	61	87	36.9	no	Abdominal	no
VOC	P39	Event-199	9.00278	F	SS	8.7	12.8	no	11	no	no	87.9463	85.2168	101.404	no	NA	NA	NA	no	no	no	no	yes	no	no	0	no	no	no	no	MI		no	none	no	exertion	16	NA	NA	no	99	19	121	87	97	36.8	no	Back	no
VOC	P40	Event-200	3.71111	F	SS	8.4	11.7	no	90	no	yes	97.576	98.6374	99.6583	yes	23	yes	Repeated VOCs	no	no	no	no	yes	no	no	0	yes	no	no	no	MI	no	no	none	no	viral infection (suspected)	24	NA	NA	no	100	29	118	79	115	36.7	no	Lower limbs	no
VOC	P41	Event-201	10.9778	M	SS	10	6.3	no	34	no	no	91.4821	95.1667	98.7961	no	NA	NA	NA	no	no	no	no	yes	no	no	0	no	no	no	no	no	no	no	none	no	unknown	12	NA	NA	no	99	21	NA	NA	93	36.4	no	Upper limbs	no
VOC	P42	Event-202	2.66667	M	SS	8.5	20.8	no	46	no	no	93.9643	97.8187	97.0912	no	NA	NA	NA	no	no	no	no	yes	no	no	0	no	no	no	no	MI	no	no	none	no	unknown	24	NA	NA	yes	100	23	135	98	132	36.8	no	Lower limbs	no
VOC	P42	Event-203	3	M	SS	7.2	17.3	no	2	yes	no	94.5647	89.7915	103.576	no	NA	NA	NA	no	non	non	non	yes	no	no	0	no	no	no	no	MI	no	no	none	no	unknown	4	NA	NA	yes	100	26	99	62	104	36.9	no	Lower limbs	no
VOC	P42	Event-204	3.25	M	SS	7.2	17.3	no	1	yes	no	92.2525	88.4996	102.91	no	NA	NA	NA	no	no	no	no	yes	no	no	0	no	no	no	no	MI	no	no	none	no	unknown	18	NA	NA	yes	98	27	100	73	116	37.1	no	Lower limbs	no
VOC	P42	Event-205	4	M	SS	7.5	16.8	no	1	yes	no	87.9463	84.3173	102.429	no	NA	NA	NA	no	no	no	no	yes	no	no	0	no	no	no	no	MI	no	no	none	no	viral infection (suspected)	24	NA	NA	no	100	26	102	68	138	38.4	yes	Diffuse	yes
VOC	P42	Event-206	9.08333	M	SS	7.5	13.2	no	3	yes	no	87.7517	88.5594	99.8682	yes	23	yes	Repeated VOCs	no	no	no	no	yes	no	no	0	no	no	no	no	no	no	yes	none	no	unknown	48	NA	NA	no	100	21	126	69	98	36.2	no	Diffuse	yes
VOC	P43	Event-207	3.83333	M	SS	8	11	no	81	no	no	130.82	109.707	109.511	no	NA	NA	NA	no	no	no	no	yes	no	no	0	no	no	no	no	MI	no	no	none	no	vomiting	3	NA	NA	yes	99	25	123	86	118	36.2	no	Upper limbs	no
VOC	P43	Event-208	5.58333	M	SS	8	7.6	no	82	no	no	129.715	108.03	109.764	no	NA	NA	NA	no	no	no	no	yes	no	no	0	no	no	no	no	MI	no	no	none	no	viral infection (suspected)	8	NA	NA	no	100	23	114	66	120	36.5	no	Abdominal	no
VOC	P43	Event-209	6.5	M	SS	8	7.6	no	88	no	yes	118.416	112.227	102.636	no	NA	NA	NA	no	yes	no	no	yes	no	no	0	no	no	no	no	MI	no	yes	none	no	unknown	10	NA	NA	yes	100	19	115	82	105	37.8	no	Chest	no
VOC	P43	Event-210	9.58333	M	SS	7.6	12.2	no	50	no	no	114.367	90.4776	107.491	yes	14.2857	no	Repeated VOCs	no	no	no	no	yes	no	no	0	no	no	no	no	no	no	yes	none	no	viral infection (suspected)	48	NA	NA	no	97	20	120	74	122	36.2	no	Abdominal	no
VOC	P44	Event-211	2.58333	M	SS	8.5	22.1	no	49	no	no	98.559	98.559	99.9769	no	NA	NA	NA	no	no	no	no	yes	no	no	0	no	no	no	no	MI	no	yes	none	no	unknown	48	NA	NA	yes	100	26	125	91	185	37.7	no	Abdominal	no
VOC	P44	Event-212	2.91667	M	SS	8	16	no	69	no	no	103.101	104.144	99.3171	no	NA	NA	NA	no	no	no	no	yes	no	no	0	no	no	no	no	MI	no	yes	none	no	unknown	8	NA	NA	yes	99	26	121	86	133	36.3	no	Upper limbs	no
VOC	P44	Event-213	3.2	M	SS	8.3	16	no	74	no	no	106.608	106.608	100.374	no	NA	NA	NA	no	no	no	no	yes	no	no	0	no	no	no	no	MI	no	yes	none	no	unknown	24	NA	NA	no	100	28	122	86	97	36.3	no	Lower limbs	no
VOC	P45	Event-214	1.16667	M	SS	9	30.1	no	75	no	no	94.5362	96.7325	98.2566	no	NA	NA	NA	no	no	no	no	no	yes	no	0	no	no	no	no	MI	no	no	none	yes	viral infection (suspected)	8	NA	NA	yes	97	29	125	94	169	36.8	no	Abdominal	no
VOC	P46	Event-215	1.83333	M	SS	8.5	16.5	yes	60	no	no	97.1667	95.4954	100.005	no	NA	NA	NA	no	no	no	no	no	yes	no	0	no	no	no	no	MI	no	no	none	no	unknown	40	NA	NA	yes	99	26	134	68	122	36.3	no	Upper limbs	no
VOC	P46	Event-216	2.41667	M	SS	8.5	12.5	yes	18	no	no	98.3226	95.4099	102.616	no	NA	NA	NA	no	no	no	no	no	yes	no	0	no	no	no	no	MI	no	no	none	no	unknown	30	NA	NA	yes	100	27	136	95	109	36	no	Upper limbs	no
VOC	P47	Event-217	4.08333	F	Sbeta0	10	3.4	no	4	yes	no	81.1163	88.4977	104.329	yes	23	yes	Repeated VOCs	no	no	no	no	yes	no	no	0	no	no	no	no	MI	no	no	none	no	viral infection (suspected)	24	NA	NA	no	96	25	116	79	148	39.4	yes	Diffuse	yes
VOC	P47	Event-218	4.5	F	Sbeta0	10	2.2	no	26	no	no	99.833	93.7683	103.385	yes	17.7515	no	Repeated VOCs	no	no	yes	yes	yes	no	no	1	no	no	no	no	MI	no	no	none	no	unknown	10	NA	NA	yes	97	25	145	92	116	36.8	no	Abdominal	no
VOC	P47	Event-219	4.8	F	Sbeta0	10	1.8	no	21	no	no	98.6516	92.6587	103.385	yes	17.9641	no	Repeated VOCs	no	no	yes	yes	yes	no	no	1	no	no	no	no	MI	no	no	none	no	unknown	5	NA	NA	no	99	25	126	83	125	37.5	no	Diffuse	yes
VOC	P47	Event-220	5.16667	F	Sbeta0	10	3.4	no	36	no	no	96.7544	95.3222	100.796	yes	24	yes	Repeated VOCs	no	no	yes	no	yes	no	no	1	no	no	no	no	MI	no	no	none	no	unknown	8	NA	NA	no	99	22	118	83	121	36.7	no	Back	no
VOC	P48	Event-221	3.91667	F	SS	8.5	22.1	no	3	yes	no	87.8524	87.2936	100.529	no	NA	NA	NA	no	no	no	no	yes	no	no	0	no	no	no	no	MI	no	no	none	yes	viral infection (suspected)	14	NA	NA	no	100	26	124	63	140	38.1	yes	Lower limbs	no
VOC	P49	Event-222	2.2	M	SS	9.5	10.1	no	2	yes	no	105.026	91.0835	110.34	no	NA	NA	NA	no	no	no	no	no	yes	no	0	no	no	no	no	MI	no	no	none	no	unknown	6	NA	NA	no	100	43	118	74	133	37	no	Abdominal	no
VOC	P49	Event-223	2.5	M	SS	9.5	8	no	1	yes	no	100.657	86.3447	110.585	no	NA	NA	NA	no	no	no	no	no	yes	no	0	no	no	no	no	MI	no	no	none	no	vomiting and diarrhea	24	NA	NA	no	100	31	138	88	103	37.1	no	Upper limbs	no
VOC	P49	Event-224	3	M	SS	9.5	8	no	8	no	no	109.008	94.2113	109.159	no	NA	NA	NA	no	yes	no	yes	no	yes	no	1	no	no	no	no	MI	no	no	none	no	unknown	5	NA	NA	no	99	26	102	87	116	37.4	no	Lower limbs	no
VOC	P49	Event-225	3.16667	M	SS	9.5	8	no	24	no	no	111.573	98.4118	107.719	no	NA	NA	NA	no	yes	no	yes	no	yes	no	1	no	no	no	no	MI	no	no	none	no	unknown	10	NA	NA	no	98	24	124	74	130	36.5	no	Abdominal	no
VOC	P49	Event-226	3.4	M	SS	9.6	8	no	12	no	no	109.087	95.1875	108.056	no	NA	NA	NA	no	yes	no	yes	no	yes	no	1	no	no	no	no	MI	no	no	none	no	unknown	24	NA	NA	no	96	22	134	80	114	37.1	no	Upper limbs	no
VOC	P49	Event-227	6.58333	M	SS	9.7	12.7	no	43	no	no	103.811	98.4023	103.017	yes	17.3913	no	Repeated VOCs	no	no	no	no	no	yes	no	1	no	no	no	no	no	no	no	none	no	vomiting and diarrhea	8	NA	NA		98	24	129	70	98	38.1	yes	Back	no
VOC	P49	Event-228	7.5	M	SS	9.6	8.7	no	54	no	no	115.249	99.0192	106.66	yes	17.6056	no	Repeated VOCs	no	no	no	no	no	yes	no	1	no	no	no	no	no	no	no	none	no	unknown	10	NA	NA	no	100	20	NA	NA	NA	NA	yes	Back	no
VOC	P49	Event-229	7.66667	M	SS	9.6	8.7	no	56	no	no	116.653	99.2719	107.026	yes	17.2414	no	Repeated VOCs	no	no	no	no	no	yes	no	1	no	no	no	no	no	no	no	none	no	unknown	8	NA	NA	no	100	19	123	76	109	37.5	no	Lower limbs	no
VOC	P49	Event-230	8	M	SS	9.6	8.7	no	58	no	no	116.428	99.9565	106.602	yes	17.1233	no	Repeated VOCs	no	no	no	no	no	yes	no	1	no	no	no	no	no	no	no	none	no	unknown	5	NA	NA	no	99	19	NA	NA	97	36.4	no	Lower limbs	no
VOC	P49	Event-231	9.41667	M	SS	8.5	15.4	no	51	no	no	113.197	94.2543	105.953	yes	24	yes	Repeated VOCs	no	no	no	no	no	yes	no	1	no	no	no	no	no	no	no	none	no	unknown	6	NA	NA	no	100	22	120	83	128	36	no	Diffuse	yes
VOC	P49	Event-232	9.7	M	SS	9.5	15.4	no	47	no	no	111.866	93.1454	105.953	yes	24	yes	Repeated VOCs	no	no	no	no	no	yes	no	1	no	no	no	no	no	no	no	none	no	unknown	48	NA	NA	no	100	23	120	83	128	36	no	Back	no
VOC	P50	Event-233	13	F	SS	8	8.8	no	49	no	no	100.035	101.484	99.7816	no	NA	NA	NA	no	no	no	no	yes	no	no	0	no	no	no	no	no	no	no	none	no	unknown	8	NA	NA	no	97	18	115	75	86	36.8	no	Diffuse	yes
VOC	P50	Event-234	15.75	F	SS	8	7.5	no	63	no	no	106.422	105.906	100.344	no	NA	NA	NA	no	no	no	no	yes	no	no	0	no	no	no	no	no	no	no	none	no	vomiting	10	NA	NA	no	100	21	128	76	89	37	no	Lower limbs	no
VOC	P51	Event-235	15.8333	M	SS	8	9.8	yes	5	no	no	92.7281	79.3228	104.515	no	NA	NA	NA	no	no	no	no	yes	no	no	0	no	no	no	no	no	yes	no	none	no	unknown	8	NA	NA	no	100	22	116	67	95	36.3	no	Back	no
VOC	P52	Event-236	9.5	F	SS	8.5	8.7	no	1	yes	no	57.9891	78.7125	89.9478	no	NA	NA	NA	no	no	no	no	yes	no	no	0	no	no	no	no	no	no	no	none	no	unknown	16	NA	NA	no	100	22	126	77	101	38.6	yes	Diffuse	yes
VOC	P52	Event-237	11.8333	F	SS	9	9.8	no	2	yes	no	70.5647	79.9231	95.1481	no	NA	NA	NA	no	no	no	no	yes	no	no	0	no	no	no	no	no	no	no	none	no	unknown	24	NA	NA	no	97	21	117	74	93	36	no	Abdominal	no
VOC	P53	Event-238	14.75	M	SS	9.5	17.8	no	37	no	no	103.226	93.2968	103.028	no	NA	NA	NA	no	no	no	no	no	no	yes	0	no	yes	no	no	yes	no	yes	Salmonella Typhimurium (osteomyelitis)	yes	unknown	10	NA	NA	no	99	19	139	95	86	36.6	no	Diffuse	yes
VOC	P53	Event-239	15	M	SS	9.5	12.6	no	39	no	no	102.671	94.9335	102.269	no	NA	NA	NA	no	no	no	no	no	no	yes	0	no	yes	no	no	yes	no	yes	Salmonella Typhimurium (osteomyelitis)	yes	exertion	5	NA	NA	yes	100	22	122	73	68	35.7	no	Back	no
VOC	P53	Event-240	15.25	M	SS	10	24.2	no	36	no	no	100.483	94.9335	101.62	yes	17.2414	no	Repeated VOCs	no	no	no	no	no	no	yes	0	no	yes	no	no	yes	no	yes	Salmonella Typhimurium (osteomyelitis)	yes	unknown	5	NA	NA	yes	100	21	114	66	56	36	no	Diffuse	yes
VOC	P53	Event-241	15.7	M	SS	9.5	22.7	no	28	no	no	98.2853	83.5722	102.923	yes	16.9492	no	Repeated VOCs	no	no	no	no	no	no	yes	0	no	yes	no	no	yes	no	yes	Salmonella Typhimurium (osteomyelitis)	yes	unknown	8	NA	NA	no	99	19	149	59	76	36.7	no	Diffuse	yes
VOC	P53	Event-242	15.9167	M	SS	10	21.6	no	26	no	no	98.7703	84.9887	102.652	yes	16.6667	no	Repeated VOCs	no	no	no	no	no	no	yes	0	no	yes	no	no	yes	no	yes	Salmonella Typhimurium (osteomyelitis)	yes	unknown	10	NA	NA	no	100	17	141	59	77	36.6	no	Back	no
VOC	P54	Event-243	9.1	F	SS	8	9.4	no	51	no	no	114.581	92.1096	107.489	no	NA	NA	NA	no	no	no	no	no	yes	no	0	no	no	no	no	no	no	no	Salmonella Typhimurium (osteomyelitis)	yes	airplane travel	24	NA	NA	no	98	24	112	60	76	36.4	no	Diffuse	yes
VOC	P54	Event-244	9.25	F	SS	8	9.4	no	58	no	no	116.376	94.5407	107.156	no	NA	NA	NA	no	no	no	no	no	yes	no	0	no	no	no	no	no	no	no	Salmonella Typhimurium (osteomyelitis)	yes	cold	12	NA	NA	no	100	24	11	72	86	37.7	no	Diffuse	yes
VOC	P54	Event-245	10	F	SS	8	10.2	no	22	no	no	101.621	84.8075	107.083	no	NA	NA	NA	no	no	no	no	no	yes	no	0	no	no	no	no	no	no	no	Salmonella Typhimurium (osteomyelitis)	yes	no	24	NA	NA	no	100	24	129	79	101	37.1	no	Upper and lower limbs	no
VOC	P54	Event-246	10.25	F	SS	8	10.2	no	44	no	no	111.383	91.6472	108.179	no	NA	NA	NA	no	no	no	no	no	yes	no	0	no	no	no	no	no	no	no	Salmonella Typhimurium (osteomyelitis)	yes	airplane travel	48	NA	NA	no	96	20	124	73	79	36.7	no	Lower limbs	no
VOC	P54	Event-247	10.6667	F	SS	8	10.2	no	51	no	no	111.362	94.8078	106.992	yes	18.75	no	Repeated VOCs	no	no	no	no	no	yes	no	0	no	no	no	no	no	no	yes	Salmonella Typhimurium (osteomyelitis)	yes	unknown	24	NA	NA	no	100	23	110	71	80	36.7	no	Diffuse	yes
VOC	P54	Event-248	11.3333	F	SS	8	15.6	no	77	no	no	123.469	109.175	105.714	yes	15.625	no	Repeated VOCs	no	no	no	no	no	yes	no	0	no	no	no	no	no	no	yes	Salmonella Typhimurium (osteomyelitis)	yes	exertion	72	NA	NA	no	100	20	120	56	66	36.3	no	Diffuse	yes
VOC	P54	Event-249	12.3333	F	SS	8	14.7	no	72	no	no	122.503	102.796	105.378	yes	18.8679	no	Repeated VOCs	no	no	no	no	no	yes	no	0	no	no	no	no	no	no	yes	Salmonella Typhimurium (osteomyelitis)	yes	unknown	8	NA	NA	no	100	26	115	72	92	36.9	no	Diffuse	yes
VOC	P54	Event-250	13	F	SS	8	10.4	no	84	no	no	132.656	104.777	104.866	yes	16.3934	no	Repeated VOCs	no	no	no	no	no	yes	no	0	no	no	no	no	no	no	yes	Salmonella Typhimurium (osteomyelitis)	yes	diarrhea	24	NA	NA	no	98	22	122	79	69	37.2	no	Diffuse	yes
VOC	P54	Event-251	13.5	F	SS	8	17.4	no	84	no	no	135.879	111.647	106.151	yes	15	no	Repeated VOCs	no	no	no	no	no	yes	no	0	no	no	no	no	no	no	yes	Salmonella Typhimurium (osteomyelitis)	yes	unknown	56	NA	NA	no	100	23	132	71	92	36.1	no	Diffuse	yes
VOC	P54	Event-252	14.0833	F	SS	8	8.9	no	82	no	no	130.665	111.647	105.202	yes	15.3846	no	Repeated VOCs	no	no	no	no	no	yes	no	0	no	no	no	no	no	no	yes	Salmonella Typhimurium (osteomyelitis)	yes	unknown	6	NA	NA	yes	100	21	117	61	78	36.5	no	Diffuse	yes
VOC	P55	Event-253	4.8	M	SS	7.5	2.5	no	15	no	no	103.83	93.1828	105.864	no	NA	NA	NA	no	no	no	no	no	yes	no	0	no	no	no	no	MI	no	no	Salmonella Typhimurium (osteomyelitis)	yes	cold	12	NA	NA	no	98	25	NA	NA	101	37.2	no	Lower limbs	no
VOC	P55	Event-254	5	M	SS	7.5	2.5	no	12	no	no	101.699	92.202	105.335	yes	15.9574	no	Repeated VOCs	no	no	no	no	no	yes	no	0	no	no	no	no	MI	no	no	Salmonella Typhimurium (osteomyelitis)	yes	unknown	24	NA	NA	no	100	23	110	69	111	36.6	no	Lower limbs	no
VOC	P55	Event-255	5.4	M	SS	7.5	2.5	no	10	no	no	101.748	91.4442	105.724	yes	15.7895	no	Repeated VOCs	no	no	no	no	no	yes	no	0	no	no	no	no	MI	no	no	Salmonella Typhimurium (osteomyelitis)	yes	cold	24	NA	NA	no	100	21	117	73	112	37.1	no	Lower limbs	no
VOC	P55	Event-256	8.33333	M	SS	8	3.7	no	53	no	no	116.177	96.6094	106.878	yes	16.129	no	Repeated VOCs	no	no	no	no	no	yes	no	0	no	no	no	no	no	no	yes	Salmonella Typhimurium (osteomyelitis)	yes	cold	48	NA	NA	no	99	23	114	79	80	36.7	no	Upper limbs	no
VOC	P55	Event-257	8.5	M	SS	MI	3.7	no	10	no	no	112.277	90.5747	107.635	yes	16.3934	no	Repeated VOCs	no	yes	no	no	no	yes	no	0	no	yes	no	no	no	no	yes	Salmonella Typhimurium (osteomyelitis)	yes	unknown	72	NA	NA	no	99	21	92	63	108	36.7	no	Upper and lower limbs	no
VOC	P56	Event-258	7.16667	M	SS	8.4	1	no	63	no	no	94.9923	103.893	95.8793	no	NA	NA	NA	no	no	no	no	yes	no	no	0	no	no	no	no	yes	no	no	none	no	unknown	6	NA	NA	yes	100	21	94	62	96	37.7	no	Chest	no
VOC	P56	Event-259	9	M	SS	7.5	1.3	no	43	no	no	92.046	101.611	96.4598	no	NA	NA	NA	no	no	no	no	yes	no	no	0	no	no	no	no	yes	no	no	none	no	unknown	48	NA	NA	no	98	20	105	72	105	38.7	yes	Chest	no
VOC	P56	Event-260	10.75	M	SS	7.5	1	no	66	no	no	85.6687	99.8801	95.4504	no	NA	NA	NA	no	no	no	no	yes	no	no	0	no	no	no	no	yes	no	no	none	no	unknown	20	NA	NA	no	100	21	110	78	102	36.1	no	Diffuse	yes
VOC	P56	Event-261	12.1667	M	SS	7.5	1	no	33	no	no	80.2445	100.826	93.0985	no	NA	NA	NA	no	no	no	no	yes	no	no	0	no	no	no	no	yes	no	no	none	no	viral infection (suspected)	34	NA	NA	no	100	22	106	68	84	36.9	no	Chest	no
VOC	P56	Event-262	12.6667	M	SS	7.5	1	no	22	no	no	77.1805	96.1386	92.9333	no	NA	NA	NA	no	yes	no	no	yes	no	no	0	no	no	no	no	yes	no	no	none	no	unknown	6	NA	NA	no	100	23	116	76	73	36.6	no	Diffuse	yes
VOC	P57	Event-263	5.58333	M	SS	7.5	5.8	no	16	no	no	85.8035	92.9006	96.4861	yes	18	no	Repeated VOCs	no	no	no	no	no	yes	no	0	no	no	no	no	no	no	yes	none	no	unknown	8	NA	NA	no	99	26	106	76	118	37	no	chest	no
VOC	P58	Event-264	1.91667	M	SS	7.9	4	yes	50	no	no	97.6258	95.4893	101.338	no	NA	NA	NA	no	yes	no	no	yes	no	no	0	no	no	no	no	MI	no	no	none	yes	unknown	24	NA	NA	no	96	30	141	64	120	37.5	no	Upper limbs	no
VOC	P59	Event-265	12.4167	F	SS	8	4.8	no	1	yes	no	56.4002	75.1864	90.7456	yes	26.1382	yes	Repeated VOCs	no	no	no	no	no	yes	no	0	no	no	no	no	no	no	no	none	no	unknown	6	NA	NA	no	96	21	101	71	98	37.5	no	Diffuse	yes
VOC	P59	Event-266	12.6667	F	SS	8	4.8	no	1	yes	no	58.6729	76.7954	90.9836	yes	28.626	yes	Repeated VOCs	no	no	no	no	no	yes	no	0	no	no	no	no	no	no	no	none	no	unknown	5	NA	NA	no	97	19	114	84	89	36.8	no	Upper limbs	no
VOC	P59	Event-267	13.4167	F	SS	8	4.8	no	1	yes	no	59.7381	79.8777	88.9206	yes	26.4085	yes	Repeated VOCs	no	no	no	no	no	yes	no	0	no	no	no	no	no	no	no	none	no	unknown	10	NA	NA	yes	99	23	117	76	101	36.9	no	Abdominal	no
VOC	P60	Event-268	3.91667	M	SS	8	12.9	no	1	yes	no	94.144	87.4616	103.985	yes	25	yes	ACS	no	yes	yes	yes	no	yes	no	3	no	no	no	yes	MI	no	no	none	no	unknown	12	NA	NA	no	98	26	97	55	117	36.6	no	Back	no
VOC	P61	Event-269	3.25	M	SS	8	7.2	no	86	no	yes	113.801	110.318	101.881	no	NA	NA	NA	no	no	yes	no	no	yes	no	0	no	no	no	no	no	yes	no	none	no	unknown	72	NA	NA	no	100	24	92	63	110	36.8	no	Upper limbs	no
VOC	P62	Event-270	14.5	F	SS	7.5	6.8	no	61	no	no	111.291	103.059	105.996	no	NA	NA	NA	no	no	no	no	yes	no	no	0	no	no	no	no	no	no	no	none	no	unknown	9	NA	NA	no	100	21	123	74	108	36.7	no	Diffuse	yes
VOC	P63	Event-271	1	M	SS	10.3	23.9	no	25	no	no	92.7444	88.343	102.472	no	NA	NA	NA	no	no	no	no	no	yes	no	0	no	no	no	no	MI	no	yes	none	no	unknown	24	NA	NA	no	100	36	134	69	167	38.4	yes	Lower limbs	no
VOC	P63	Event-272	1.58333	M	SS	10	19.9	no	37	no	no	96.0016	90.7601	103.193	no	NA	NA	NA	no	yes	no	no	no	yes	no	0	no	no	no	no	MI	no	yes	none	no	viral infection (suspected)	10	NA	NA	yes	100	45	106	66	133	36.7	no	Diffuse	yes
VOC	P64	Event-273	8.75	M	SS	8	15	yes	31	no	no	92.4432	97.5544	98.1992	yes	16	no	ACS	no	no	no	yes	no	yes	no	1	no	no	no	no	MI	no	no	none	no	unknown	10	NA	NA	no	100	26	133	88	92	38.1	yes	Diffuse	yes
VOC	P65	Event-274	11	M	SS	7.5	11.3	no	108	no	yes	166.331	133.547	107.841	no	NA	NA	NA	no	no	no	no	no	yes	no	0	no	no	no	no	MI	no	no	none	no	unknown	20	NA	NA	no	98	21	114	74	95	36	no	Upper and lower limbs	no
VOC	P66	Event-275	1	M	SS	8	8.5	no	99	no	yes	109.955	113.172	98.5307	no	NA	NA	NA	no	no	no	no	no	yes	no	0	no	no	no	no	NA	no	no	none	no	viral infection (suspected)	18	NA	NA	no	96	34	94	64	160	36.7	no	Upper limbs	no
VOC	P67	Event-276	15.9167	F	SS	8	5.6	no	54	no	no	104.977	97.0474	101.521	no	NA	NA	NA	no	yes	no	no	yes	no	no	0	no	no	no	no	no	no	no	none	no	dysmenorrhea	6	NA	NA	no	98	19	129	67	98	36.7	no	Diffuse	yes
VOC	P67	Event-277	17.5833	F	SS	7.5	6.2	no	50	no	no	104.315	99.9674	101.805	no	NA	NA	NA	no	no	no	no	yes	no	no	0	no	no	no	no	no	no	no	none	no	less oral hydration	12	NA	NA	no	98	18	128	79	78	36.5	no	Diffuse	yes
VOC	P68	Event-278	17.4167	M	SS	7.5	2	no	35	no	no	94.0966	101.481	98.9957	no	NA	NA	NA	no	no	no	no	yes	no	no	1	no	no	no	no	no	no	yes	none	no	unknown	24	NA	NA	no	100	20	123	71	63	36.5	no	Diffuse	yes
VOC	P69	Event-279	14.6667	F	SS	9	1.6	no	75	no	no	109.048	118.545	98.4262	no	NA	NA	NA	no	no	no	no	yes	no	no	0	no	no	no	no	no	no	no	none	no	vomiting	24	NA	NA	no	97	22	132	82	83	36	no	Back	no
VOC	P70	Event-280	3.91667	F	SS	8.5	22.1	no	3	yes	no	87.8524	86.9114	100.529	no	NA	NA	NA	no	no	no	no	yes	no	no	0	no	no	no	no	no	no	no	none	no	viral infection (suspected)	12	NA	NA	no	100	22	124	63	140	38.7	yes	Upper limbs	no
[truncated: 27 more columns]

## Sheet: Legend and abbreviations
Legend and abbreviations	NA: not applicable
	MI: missing information
	ACS: acute chest syndrome
	VOC: vasoooclusive crisis
	SCD: sickle cell disease
	Hb: hemoglobin
	HbF: fetal hemoglobin, hemoglobin F
	G6PD deficiency: glucose-6-phosphate deshydrogenase deficiency
	ICU: Intensive care unit
	TLC: total leucocyte count
	NEU: Neutrophils
	LYM: Lymphocytes
	MO: Monocytes
	RBC: Red Blood Cells
	Hct: hematocrit
	MCV: mean corpuscular volume
	MCH: mean corpuscular haemoglobin
	MCHC: mean corpuscular hemoglobin concentration
	RCDW: Red cell distribution width
	PLT: Platelets
	RC: Reticulocytes count
	CRP: C-Reactive Protein
